# Supplementary material for: Identification of Growth Inhibitors of the Fish Pathogen Saprolegnia parasitica Using in silico Subtractive Proteomics, Computational Modeling, and Biochemical Validation
Source: Front Microbiol. 2020 Oct 16;11:571093. doi: 10.3389/fmicb.2020.571093 (PMC7596660; doi:10.3389/fmicb.2020.571093)
Supplement: Supplementary file 2 [file Data_Sheet_2.xlsx]

## Sheet: Sheet1
	Supplementary Tables for Identification of growth inhibitors of the fish pathogen Saprolegnia parasitica using in silico subtractive proteomics, computational modelling and biochemical validation Sanjiv Kumar, Rahul Shubhra Mandal, Vincent Bulone and Vaibhav Srivastava* Each table is shown on a separate sheet in this file

## Sheet: S1 Table
S1 Table : List of the human and fish proteomes screened for the identification of non-homologous proteins. Fish genomes completed to the chromosome assembly level were used as the corresponding complete proteomes are not available.
Organism	Common Name	Assembly	GenBank ID (Accession version)	No. of Proteins Homologous to SPRG
Homo sapiens	Human	GRCh38.p12	GCA_000001405.27	5506
Danio rerio	Zebrafish	GRCz11	GCA_000002035.4	5572
Takifugu rubripes	Torafugu	FUGU5	GCA_000180615.2	5424
Salmo salar	Atlantic salmon	ICSASG_v2	GCA_000233375.4	5566
Lepisosteus oculatus	Spotted gar	LepOcu1	GCA_000242695.1	5441
Oryzias latipes	Japanese medaka	ASM31367v1	GCA_000313675.1	5463
Astyanax mexicanus	Mexican tetra	Astyanax_mexicanus-2.0	GCA_000372685.2	5535
Cynoglossus semilaevis	Tongue sole	Cse_v1.0	GCA_000523025.1	5488
Poecilia reticulata	Guppy	Guppy_female_1.0+MT	GCA_000633615.2	5491
Esox lucius	Northern pike	Eluc_V3	GCA_000721915.3	5553
Cyprinus carpio	Common carp	common carp genome	GCA_000951615.2	5022
Nothobranchius furzeri	Turquoise killifish	Nfu_20140520	GCA_001465895.2	5483
Ictalurus punctatus	Channel catfish	IpCoco_1.2	GCA_001660625.1	5534
Oreochromis niloticus	Nile tilapia	ASM185804v2	GCA_001858045.2	5552
Oncorhynchus kisutch	Coho salmon	Okis_V1	GCA_002021735.1	5424
Oncorhynchus mykiss	Rainbow trout	Omyk_1.0	GCA_002163495.1	5510

## Sheet: S2 Table
S2 Table: List of non-homologous essential proteins from S. parasitica. Whole proteome from S. parasitica was searched using blastp (E-value <1.0E-03, bitscore >100) against human and fish proteome for identification of non-homologous proteins. Similarly, essential proteins were searched against the Database of Essential Genes (DEG) for identification of essential proteins.
SPRG_Proteins	SPRG_ID	Archaea	Bacteria	Eukarya	Essentiality
XP_012193509.1	SPRG_00003	Non-Essential	Non-Essential	Essential	Essential
XP_012193511.1	SPRG_00005	Non-Essential	Non-Essential	Essential	Essential
XP_012193522.1	SPRG_00016	Non-Essential	Essential	Non-Essential	Essential
XP_012193549.1	SPRG_00043	Non-Essential	Non-Essential	Essential	Essential
XP_012193552.1	SPRG_00046	Non-Essential	Non-Essential	Essential	Essential
XP_012193553.1	SPRG_00047	Non-Essential	Non-Essential	Essential	Essential
XP_012193556.1	SPRG_00050	Non-Essential	Non-Essential	Essential	Essential
XP_012193564.1	SPRG_00058	Non-Essential	Non-Essential	Essential	Essential
XP_012193572.1	SPRG_00066	Non-Essential	Non-Essential	Essential	Essential
XP_012193578.1	SPRG_00072	Non-Essential	Essential	Essential	Essential
XP_012193580.1	SPRG_00074	Non-Essential	Non-Essential	Essential	Essential
XP_012193587.1	SPRG_00081	Non-Essential	Essential	Essential	Essential
XP_012193589.1	SPRG_00083	Non-Essential	Essential	Essential	Essential
XP_012193600.1	SPRG_00094	Non-Essential	Essential	Essential	Essential
XP_012193601.1	SPRG_00095	Non-Essential	Non-Essential	Essential	Essential
XP_012193609.1	SPRG_00104	Non-Essential	Non-Essential	Essential	Essential
XP_012193621.1	SPRG_00118	Non-Essential	Non-Essential	Essential	Essential
XP_012193623.1	SPRG_00120	Non-Essential	Non-Essential	Essential	Essential
XP_012193624.1	SPRG_00121	Non-Essential	Non-Essential	Essential	Essential
XP_012193633.1	SPRG_00130	Non-Essential	Essential	Essential	Essential
XP_012193635.1	SPRG_00134	Non-Essential	Non-Essential	Essential	Essential
XP_012193637.1	SPRG_00136	Non-Essential	Non-Essential	Essential	Essential
XP_012193641.1	SPRG_00143	Non-Essential	Non-Essential	Essential	Essential
XP_012193647.1	SPRG_00149	Non-Essential	Non-Essential	Essential	Essential
XP_012193649.1	SPRG_00151	Non-Essential	Essential	Non-Essential	Essential
XP_012193653.1	SPRG_00155	Non-Essential	Non-Essential	Essential	Essential
XP_012193656.1	SPRG_00158	Non-Essential	Non-Essential	Essential	Essential
XP_012193666.1	SPRG_00169	Non-Essential	Non-Essential	Essential	Essential
XP_012193668.1	SPRG_00171	Non-Essential	Non-Essential	Essential	Essential
XP_012193669.1	SPRG_00172	Non-Essential	Essential	Essential	Essential
XP_012193682.1	SPRG_00185	Non-Essential	Essential	Non-Essential	Essential
XP_012193684.1	SPRG_00187	Non-Essential	Non-Essential	Essential	Essential
XP_012193685.1	SPRG_00188	Non-Essential	Non-Essential	Essential	Essential
XP_012193688.1	SPRG_00191	Non-Essential	Non-Essential	Essential	Essential
XP_012193692.1	SPRG_00195	Non-Essential	Essential	Essential	Essential
XP_012193711.1	SPRG_00214	Non-Essential	Non-Essential	Essential	Essential
XP_012193725.1	SPRG_00229	Non-Essential	Essential	Essential	Essential
XP_012193735.1	SPRG_00242	Non-Essential	Non-Essential	Essential	Essential
XP_012193739.1	SPRG_00246	Non-Essential	Essential	Non-Essential	Essential
XP_012193740.1	SPRG_00247	Non-Essential	Essential	Non-Essential	Essential
XP_012193744.1	SPRG_00251	Non-Essential	Essential	Non-Essential	Essential
XP_012193745.1	SPRG_00252	Non-Essential	Essential	Non-Essential	Essential
XP_012193746.1	SPRG_00253	Non-Essential	Non-Essential	Essential	Essential
XP_012193747.1	SPRG_00254	Non-Essential	Non-Essential	Essential	Essential
XP_012193754.1	SPRG_00261	Non-Essential	Non-Essential	Essential	Essential
XP_012193759.1	SPRG_00267	Non-Essential	Non-Essential	Essential	Essential
XP_012193762.1	SPRG_00270	Non-Essential	Essential	Non-Essential	Essential
XP_012193771.1	SPRG_00279	Non-Essential	Essential	Essential	Essential
XP_012193783.1	SPRG_00291	Essential	Essential	Non-Essential	Essential
XP_012193792.1	SPRG_00300	Non-Essential	Essential	Non-Essential	Essential
XP_012193819.1	SPRG_00329	Non-Essential	Non-Essential	Essential	Essential
XP_012193821.1	SPRG_00331	Non-Essential	Non-Essential	Essential	Essential
XP_012193825.1	SPRG_00335	Non-Essential	Essential	Essential	Essential
XP_012193831.1	SPRG_00341	Non-Essential	Non-Essential	Essential	Essential
XP_012193834.1	SPRG_00344	Non-Essential	Essential	Non-Essential	Essential
XP_012193837.1	SPRG_00347	Non-Essential	Essential	Essential	Essential
XP_012193839.1	SPRG_00349	Non-Essential	Essential	Essential	Essential
XP_012193840.1	SPRG_00350	Non-Essential	Essential	Essential	Essential
XP_012193841.1	SPRG_00351	Non-Essential	Essential	Essential	Essential
XP_012193843.1	SPRG_00354	Non-Essential	Non-Essential	Essential	Essential
XP_012193847.1	SPRG_00358	Non-Essential	Essential	Essential	Essential
XP_012193849.1	SPRG_00360	Non-Essential	Non-Essential	Essential	Essential
XP_012193853.1	SPRG_00364	Non-Essential	Non-Essential	Essential	Essential
XP_012193855.1	SPRG_00366	Essential	Essential	Non-Essential	Essential
XP_012193861.1	SPRG_00372	Essential	Essential	Non-Essential	Essential
XP_012193874.1	SPRG_00385	Non-Essential	Non-Essential	Essential	Essential
XP_012193875.1	SPRG_00386	Non-Essential	Non-Essential	Essential	Essential
XP_012193881.1	SPRG_00392	Non-Essential	Non-Essential	Essential	Essential
XP_012193890.1	SPRG_00401	Non-Essential	Non-Essential	Essential	Essential
XP_012193894.1	SPRG_00405	Non-Essential	Non-Essential	Essential	Essential
XP_012193900.1	SPRG_00411	Non-Essential	Essential	Essential	Essential
XP_012193901.1	SPRG_00412	Non-Essential	Non-Essential	Essential	Essential
XP_012193906.1	SPRG_00417	Non-Essential	Non-Essential	Essential	Essential
XP_012193910.1	SPRG_00421	Non-Essential	Essential	Essential	Essential
XP_012193914.1	SPRG_00425	Non-Essential	Essential	Essential	Essential
XP_012193923.1	SPRG_00434	Non-Essential	Non-Essential	Essential	Essential
XP_012193924.1	SPRG_00435	Non-Essential	Non-Essential	Essential	Essential
XP_012193925.1	SPRG_00436	Non-Essential	Non-Essential	Essential	Essential
XP_012193927.1	SPRG_00438	Non-Essential	Non-Essential	Essential	Essential
XP_012193930.1	SPRG_00441	Essential	Essential	Essential	Essential
XP_012193943.1	SPRG_00459	Non-Essential	Non-Essential	Essential	Essential
XP_012193966.1	SPRG_00482	Non-Essential	Essential	Non-Essential	Essential
XP_012193967.1	SPRG_00483	Non-Essential	Non-Essential	Essential	Essential
XP_012193968.1	SPRG_00484	Non-Essential	Non-Essential	Essential	Essential
XP_012193972.1	SPRG_00488	Non-Essential	Non-Essential	Essential	Essential
XP_012193977.1	SPRG_00493	Non-Essential	Non-Essential	Essential	Essential
XP_012193980.1	SPRG_00496	Non-Essential	Essential	Non-Essential	Essential
XP_012193981.1	SPRG_00497	Essential	Essential	Essential	Essential
XP_012193988.1	SPRG_00504	Non-Essential	Essential	Non-Essential	Essential
XP_012193991.1	SPRG_00507	Non-Essential	Essential	Non-Essential	Essential
XP_012193992.1	SPRG_00508	Non-Essential	Non-Essential	Essential	Essential
XP_012193993.1	SPRG_00509	Non-Essential	Essential	Essential	Essential
XP_012193994.1	SPRG_00510	Non-Essential	Essential	Essential	Essential
XP_012194003.1	SPRG_00519	Non-Essential	Essential	Essential	Essential
XP_012194022.1	SPRG_18803	Non-Essential	Non-Essential	Essential	Essential
XP_012194024.1	SPRG_18807	Non-Essential	Non-Essential	Essential	Essential
XP_012194029.1	SPRG_18812	Non-Essential	Essential	Non-Essential	Essential
XP_012194042.1	SPRG_18826	Non-Essential	Non-Essential	Essential	Essential
XP_012194061.1	SPRG_18845	Non-Essential	Non-Essential	Essential	Essential
XP_012194063.1	SPRG_18847	Non-Essential	Essential	Non-Essential	Essential
XP_012194069.1	SPRG_18853	Non-Essential	Non-Essential	Essential	Essential
XP_012194078.1	SPRG_18862	Non-Essential	Non-Essential	Essential	Essential
XP_012194079.1	SPRG_18863	Non-Essential	Non-Essential	Essential	Essential
XP_012194083.1	SPRG_18867	Non-Essential	Non-Essential	Essential	Essential
XP_012194086.1	SPRG_18871	Non-Essential	Essential	Non-Essential	Essential
XP_012194089.1	SPRG_18875	Non-Essential	Non-Essential	Essential	Essential
XP_012194090.1	SPRG_18876	Non-Essential	Non-Essential	Essential	Essential
XP_012194094.1	SPRG_18880	Non-Essential	Non-Essential	Essential	Essential
XP_012194096.1	SPRG_18882	Non-Essential	Essential	Essential	Essential
XP_012194119.1	SPRG_18905	Non-Essential	Non-Essential	Essential	Essential
XP_012194125.1	SPRG_18916	Non-Essential	Essential	Non-Essential	Essential
XP_012194141.1	SPRG_00524	Non-Essential	Non-Essential	Essential	Essential
XP_012194144.1	SPRG_00527	Non-Essential	Non-Essential	Essential	Essential
XP_012194153.1	SPRG_00536	Non-Essential	Non-Essential	Essential	Essential
XP_012194156.1	SPRG_00539	Essential	Essential	Essential	Essential
XP_012194157.1	SPRG_00540	Non-Essential	Essential	Non-Essential	Essential
XP_012194161.1	SPRG_00544	Non-Essential	Non-Essential	Essential	Essential
XP_012194175.1	SPRG_00559	Non-Essential	Non-Essential	Essential	Essential
XP_012194189.1	SPRG_00574	Non-Essential	Non-Essential	Essential	Essential
XP_012194198.1	SPRG_00583	Non-Essential	Non-Essential	Essential	Essential
XP_012194201.1	SPRG_00586	Non-Essential	Non-Essential	Essential	Essential
XP_012194207.1	SPRG_00592	Non-Essential	Non-Essential	Essential	Essential
XP_012194210.1	SPRG_00595	Non-Essential	Non-Essential	Essential	Essential
XP_012194220.1	SPRG_00605	Non-Essential	Non-Essential	Essential	Essential
XP_012194223.1	SPRG_00608	Non-Essential	Essential	Non-Essential	Essential
XP_012194242.1	SPRG_00628	Non-Essential	Essential	Non-Essential	Essential
XP_012194244.1	SPRG_00630	Non-Essential	Non-Essential	Essential	Essential
XP_012194245.1	SPRG_00631	Non-Essential	Essential	Essential	Essential
XP_012194258.1	SPRG_00644	Non-Essential	Essential	Essential	Essential
XP_012194260.1	SPRG_00646	Essential	Non-Essential	Non-Essential	Essential
XP_012194262.1	SPRG_00648	Non-Essential	Non-Essential	Essential	Essential
XP_012194267.1	SPRG_00653	Non-Essential	Essential	Essential	Essential
XP_012194273.1	SPRG_00659	Non-Essential	Non-Essential	Essential	Essential
XP_012194281.1	SPRG_00667	Non-Essential	Essential	Essential	Essential
XP_012194286.1	SPRG_00672	Non-Essential	Essential	Non-Essential	Essential
XP_012194299.1	SPRG_00686	Non-Essential	Non-Essential	Essential	Essential
XP_012194300.1	SPRG_00687	Non-Essential	Essential	Essential	Essential
XP_012194304.1	SPRG_00691	Essential	Essential	Essential	Essential
XP_012194312.1	SPRG_00699	Non-Essential	Non-Essential	Essential	Essential
XP_012194314.1	SPRG_00701	Non-Essential	Non-Essential	Essential	Essential
XP_012194317.1	SPRG_00705	Non-Essential	Non-Essential	Essential	Essential
XP_012194319.1	SPRG_00707	Non-Essential	Essential	Non-Essential	Essential
XP_012194329.1	SPRG_00718	Non-Essential	Essential	Non-Essential	Essential
XP_012194358.1	SPRG_00750	Non-Essential	Non-Essential	Essential	Essential
XP_012194361.1	SPRG_00753	Non-Essential	Non-Essential	Essential	Essential
XP_012194362.1	SPRG_00754	Non-Essential	Non-Essential	Essential	Essential
XP_012194366.1	SPRG_00758	Non-Essential	Non-Essential	Essential	Essential
XP_012194369.1	SPRG_00761	Non-Essential	Essential	Non-Essential	Essential
XP_012194377.1	SPRG_00770	Non-Essential	Essential	Essential	Essential
XP_012194386.1	SPRG_00779	Non-Essential	Non-Essential	Essential	Essential
XP_012194387.1	SPRG_00780	Non-Essential	Non-Essential	Essential	Essential
XP_012194388.1	SPRG_00781	Non-Essential	Essential	Non-Essential	Essential
XP_012194395.1	SPRG_00788	Non-Essential	Non-Essential	Essential	Essential
XP_012194396.1	SPRG_00789	Non-Essential	Essential	Essential	Essential
XP_012194397.1	SPRG_00790	Non-Essential	Non-Essential	Essential	Essential
XP_012194408.1	SPRG_00801	Non-Essential	Essential	Essential	Essential
XP_012194409.1	SPRG_00802	Non-Essential	Essential	Essential	Essential
XP_012194418.1	SPRG_00812	Non-Essential	Non-Essential	Essential	Essential
XP_012194421.1	SPRG_00815	Non-Essential	Non-Essential	Essential	Essential
XP_012194426.1	SPRG_00820	Non-Essential	Essential	Non-Essential	Essential
XP_012194435.1	SPRG_00829	Non-Essential	Non-Essential	Essential	Essential
XP_012194436.1	SPRG_00830	Non-Essential	Essential	Non-Essential	Essential
XP_012194441.1	SPRG_00835	Essential	Non-Essential	Essential	Essential
XP_012194446.1	SPRG_00840	Non-Essential	Non-Essential	Essential	Essential
XP_012194448.1	SPRG_00842	Non-Essential	Non-Essential	Essential	Essential
XP_012194449.1	SPRG_00843	Non-Essential	Non-Essential	Essential	Essential
XP_012194451.1	SPRG_00845	Non-Essential	Non-Essential	Essential	Essential
XP_012194453.1	SPRG_00847	Non-Essential	Non-Essential	Essential	Essential
XP_012194456.1	SPRG_00850	Non-Essential	Non-Essential	Essential	Essential
XP_012194457.1	SPRG_00851	Non-Essential	Essential	Essential	Essential
XP_012194462.1	SPRG_00856	Non-Essential	Non-Essential	Essential	Essential
XP_012194464.1	SPRG_00858	Non-Essential	Non-Essential	Essential	Essential
XP_012194465.1	SPRG_00859	Non-Essential	Non-Essential	Essential	Essential
XP_012194481.1	SPRG_00878	Non-Essential	Essential	Non-Essential	Essential
XP_012194486.1	SPRG_00883	Non-Essential	Essential	Essential	Essential
XP_012194488.1	SPRG_00885	Non-Essential	Non-Essential	Essential	Essential
XP_012194489.1	SPRG_00886	Non-Essential	Non-Essential	Essential	Essential
XP_012194496.1	SPRG_00894	Non-Essential	Non-Essential	Essential	Essential
XP_012194502.1	SPRG_00900	Non-Essential	Essential	Essential	Essential
XP_012194523.1	SPRG_00921	Non-Essential	Non-Essential	Essential	Essential
XP_012194532.1	SPRG_00930	Non-Essential	Non-Essential	Essential	Essential
XP_012194533.1	SPRG_00931	Non-Essential	Non-Essential	Essential	Essential
XP_012194536.1	SPRG_00934	Non-Essential	Non-Essential	Essential	Essential
XP_012194538.1	SPRG_00936	Non-Essential	Non-Essential	Essential	Essential
XP_012194541.1	SPRG_00939	Non-Essential	Non-Essential	Essential	Essential
XP_012194547.1	SPRG_00946	Non-Essential	Essential	Non-Essential	Essential
XP_012194552.1	SPRG_00951	Non-Essential	Non-Essential	Essential	Essential
XP_012194557.1	SPRG_00957	Non-Essential	Non-Essential	Essential	Essential
XP_012194559.1	SPRG_00959	Non-Essential	Non-Essential	Essential	Essential
XP_012194562.1	SPRG_00962	Non-Essential	Non-Essential	Essential	Essential
XP_012194563.1	SPRG_00965	Non-Essential	Non-Essential	Essential	Essential
XP_012194569.1	SPRG_00972	Non-Essential	Non-Essential	Essential	Essential
XP_012194575.1	SPRG_00978	Non-Essential	Essential	Non-Essential	Essential
XP_012194577.1	SPRG_00980	Non-Essential	Non-Essential	Essential	Essential
XP_012194580.1	SPRG_00985	Non-Essential	Non-Essential	Essential	Essential
XP_012194587.1	SPRG_00993	Non-Essential	Non-Essential	Essential	Essential
XP_012194603.1	SPRG_01011	Non-Essential	Essential	Essential	Essential
XP_012194614.1	SPRG_01022	Non-Essential	Essential	Non-Essential	Essential
XP_012194624.1	SPRG_01032	Non-Essential	Non-Essential	Essential	Essential
XP_012194631.1	SPRG_01039	Non-Essential	Essential	Essential	Essential
XP_012194633.1	SPRG_01041	Non-Essential	Non-Essential	Essential	Essential
XP_012194634.1	SPRG_01042	Non-Essential	Essential	Non-Essential	Essential
XP_012194643.1	SPRG_01052	Non-Essential	Non-Essential	Essential	Essential
XP_012194644.1	SPRG_01054	Non-Essential	Non-Essential	Essential	Essential
XP_012194649.1	SPRG_01059	Non-Essential	Non-Essential	Essential	Essential
XP_012194659.1	SPRG_01069	Non-Essential	Non-Essential	Essential	Essential
XP_012194682.1	SPRG_01093	Non-Essential	Essential	Essential	Essential
XP_012194687.1	SPRG_01098	Non-Essential	Essential	Essential	Essential
XP_012194691.1	SPRG_01102	Non-Essential	Non-Essential	Essential	Essential
XP_012194719.1	SPRG_01130	Non-Essential	Non-Essential	Essential	Essential
XP_012194721.1	SPRG_01132	Non-Essential	Non-Essential	Essential	Essential
XP_012194729.1	SPRG_01140	Non-Essential	Non-Essential	Essential	Essential
XP_012194730.1	SPRG_01141	Non-Essential	Essential	Essential	Essential
XP_012194737.1	SPRG_01150	Non-Essential	Non-Essential	Essential	Essential
XP_012194756.1	SPRG_01174	Non-Essential	Non-Essential	Essential	Essential
XP_012194794.1	SPRG_01213	Non-Essential	Non-Essential	Essential	Essential
XP_012194804.1	SPRG_18926	Non-Essential	Non-Essential	Essential	Essential
XP_012194807.1	SPRG_18930	Non-Essential	Non-Essential	Essential	Essential
XP_012194819.1	SPRG_18952	Non-Essential	Non-Essential	Essential	Essential
XP_012194822.1	SPRG_18955	Non-Essential	Non-Essential	Essential	Essential
XP_012194837.1	SPRG_01222	Non-Essential	Essential	Non-Essential	Essential
XP_012194843.1	SPRG_01228	Non-Essential	Essential	Non-Essential	Essential
XP_012194846.1	SPRG_01231	Non-Essential	Non-Essential	Essential	Essential
XP_012194855.1	SPRG_01240	Non-Essential	Essential	Non-Essential	Essential
XP_012194861.1	SPRG_01247	Non-Essential	Non-Essential	Essential	Essential
XP_012194868.1	SPRG_01256	Non-Essential	Essential	Essential	Essential
XP_012194874.1	SPRG_01262	Non-Essential	Non-Essential	Essential	Essential
XP_012194875.1	SPRG_01263	Non-Essential	Essential	Essential	Essential
XP_012194877.1	SPRG_01265	Non-Essential	Non-Essential	Essential	Essential
XP_012194878.1	SPRG_01266	Non-Essential	Non-Essential	Essential	Essential
XP_012194895.1	SPRG_01283	Non-Essential	Non-Essential	Essential	Essential
XP_012194898.1	SPRG_01287	Non-Essential	Non-Essential	Essential	Essential
XP_012194900.1	SPRG_01289	Non-Essential	Essential	Essential	Essential
XP_012194905.1	SPRG_01294	Non-Essential	Non-Essential	Essential	Essential
XP_012194926.1	SPRG_01315	Non-Essential	Non-Essential	Essential	Essential
XP_012194935.1	SPRG_01325	Non-Essential	Non-Essential	Essential	Essential
XP_012194955.1	SPRG_01345	Non-Essential	Non-Essential	Essential	Essential
XP_012194968.1	SPRG_01358	Non-Essential	Non-Essential	Essential	Essential
XP_012194970.1	SPRG_01360	Non-Essential	Non-Essential	Essential	Essential
XP_012194982.1	SPRG_01373	Non-Essential	Non-Essential	Essential	Essential
XP_012194983.1	SPRG_01374	Non-Essential	Non-Essential	Essential	Essential
XP_012194988.1	SPRG_01380	Non-Essential	Non-Essential	Essential	Essential
XP_012194990.1	SPRG_01382	Non-Essential	Non-Essential	Essential	Essential
XP_012194992.1	SPRG_01384	Non-Essential	Non-Essential	Essential	Essential
XP_012194994.1	SPRG_01387	Non-Essential	Non-Essential	Essential	Essential
XP_012194996.1	SPRG_01389	Non-Essential	Non-Essential	Essential	Essential
XP_012194997.1	SPRG_01390	Non-Essential	Non-Essential	Essential	Essential
XP_012195000.1	SPRG_01393	Non-Essential	Non-Essential	Essential	Essential
XP_012195001.1	SPRG_01394	Non-Essential	Non-Essential	Essential	Essential
XP_012195008.1	SPRG_01401	Non-Essential	Non-Essential	Essential	Essential
XP_012195017.1	SPRG_01410	Non-Essential	Non-Essential	Essential	Essential
XP_012195018.1	SPRG_01411	Non-Essential	Non-Essential	Essential	Essential
XP_012195026.1	SPRG_01419	Non-Essential	Non-Essential	Essential	Essential
XP_012195028.1	SPRG_01421	Non-Essential	Essential	Non-Essential	Essential
XP_012195030.1	SPRG_01426	Non-Essential	Essential	Essential	Essential
XP_012195049.1	SPRG_01446	Non-Essential	Non-Essential	Essential	Essential
XP_012195051.1	SPRG_01448	Non-Essential	Essential	Essential	Essential
XP_012195052.1	SPRG_01449	Non-Essential	Non-Essential	Essential	Essential
XP_012195058.1	SPRG_01456	Non-Essential	Non-Essential	Essential	Essential
XP_012195065.1	SPRG_01463	Non-Essential	Non-Essential	Essential	Essential
XP_012195069.1	SPRG_01467	Non-Essential	Essential	Non-Essential	Essential
XP_012195071.1	SPRG_01469	Non-Essential	Non-Essential	Essential	Essential
XP_012195083.1	SPRG_01483	Non-Essential	Essential	Non-Essential	Essential
XP_012195086.1	SPRG_01486	Non-Essential	Essential	Non-Essential	Essential
XP_012195098.1	SPRG_01498	Non-Essential	Essential	Essential	Essential
XP_012195109.1	SPRG_01509	Non-Essential	Non-Essential	Essential	Essential
XP_012195110.1	SPRG_01510	Non-Essential	Non-Essential	Essential	Essential
XP_012195112.1	SPRG_01512	Non-Essential	Non-Essential	Essential	Essential
XP_012195116.1	SPRG_01516	Non-Essential	Non-Essential	Essential	Essential
XP_012195118.1	SPRG_01518	Non-Essential	Non-Essential	Essential	Essential
XP_012195148.1	SPRG_01550	Non-Essential	Essential	Essential	Essential
XP_012195159.1	SPRG_01563	Non-Essential	Non-Essential	Essential	Essential
XP_012195181.1	SPRG_01585	Non-Essential	Non-Essential	Essential	Essential
XP_012195192.1	SPRG_18976	Non-Essential	Non-Essential	Essential	Essential
XP_012195198.1	SPRG_18994	Non-Essential	Non-Essential	Essential	Essential
XP_012195200.1	SPRG_19001	Non-Essential	Non-Essential	Essential	Essential
XP_012195201.1	SPRG_19002	Non-Essential	Non-Essential	Essential	Essential
XP_012195205.1	SPRG_19006	Non-Essential	Non-Essential	Essential	Essential
XP_012195209.1	SPRG_19010	Non-Essential	Essential	Non-Essential	Essential
XP_012195210.1	SPRG_19011	Non-Essential	Non-Essential	Essential	Essential
XP_012195211.1	SPRG_19012	Non-Essential	Non-Essential	Essential	Essential
XP_012195222.1	SPRG_19023	Non-Essential	Non-Essential	Essential	Essential
XP_012195223.1	SPRG_19024	Non-Essential	Non-Essential	Essential	Essential
XP_012195224.1	SPRG_19025	Non-Essential	Essential	Essential	Essential
XP_012195231.1	SPRG_19032	Non-Essential	Non-Essential	Essential	Essential
XP_012195232.1	SPRG_19033	Non-Essential	Non-Essential	Essential	Essential
XP_012195252.1	SPRG_19056	Non-Essential	Essential	Essential	Essential
XP_012195258.1	SPRG_19062	Non-Essential	Non-Essential	Essential	Essential
XP_012195262.1	SPRG_19066	Non-Essential	Non-Essential	Essential	Essential
XP_012195277.1	SPRG_19081	Non-Essential	Non-Essential	Essential	Essential
XP_012195278.1	SPRG_19082	Non-Essential	Non-Essential	Essential	Essential
XP_012195284.1	SPRG_19088	Non-Essential	Non-Essential	Essential	Essential
XP_012195295.1	SPRG_19100	Non-Essential	Essential	Non-Essential	Essential
XP_012195303.1	SPRG_19110	Non-Essential	Non-Essential	Essential	Essential
XP_012195304.1	SPRG_19111	Non-Essential	Non-Essential	Essential	Essential
XP_012195305.1	SPRG_19112	Non-Essential	Non-Essential	Essential	Essential
XP_012195306.1	SPRG_19113	Non-Essential	Essential	Essential	Essential
XP_012195309.1	SPRG_19116	Non-Essential	Non-Essential	Essential	Essential
XP_012195313.1	SPRG_19120	Non-Essential	Essential	Essential	Essential
XP_012195320.1	SPRG_19129	Non-Essential	Non-Essential	Essential	Essential
XP_012195323.1	SPRG_19133	Non-Essential	Non-Essential	Essential	Essential
XP_012195330.1	SPRG_22066	Non-Essential	Non-Essential	Essential	Essential
XP_012195335.1	SPRG_22071	Non-Essential	Essential	Essential	Essential
XP_012195336.1	SPRG_22072	Essential	Essential	Essential	Essential
XP_012195344.1	SPRG_22080	Non-Essential	Non-Essential	Essential	Essential
XP_012195348.1	SPRG_22084	Non-Essential	Non-Essential	Essential	Essential
XP_012195350.1	SPRG_01591	Non-Essential	Non-Essential	Essential	Essential
XP_012195352.1	SPRG_01593	Non-Essential	Non-Essential	Essential	Essential
XP_012195354.1	SPRG_01595	Non-Essential	Non-Essential	Essential	Essential
XP_012195356.1	SPRG_01597	Non-Essential	Essential	Non-Essential	Essential
XP_012195360.1	SPRG_01602	Essential	Essential	Essential	Essential
XP_012195366.1	SPRG_01608	Non-Essential	Non-Essential	Essential	Essential
XP_012195367.1	SPRG_01609	Non-Essential	Essential	Non-Essential	Essential
XP_012195375.1	SPRG_01617	Essential	Essential	Essential	Essential
XP_012195379.1	SPRG_01622	Non-Essential	Non-Essential	Essential	Essential
XP_012195387.1	SPRG_01630	Non-Essential	Essential	Non-Essential	Essential
XP_012195403.1	SPRG_01646	Non-Essential	Non-Essential	Essential	Essential
XP_012195422.1	SPRG_01665	Non-Essential	Essential	Essential	Essential
XP_012195440.1	SPRG_01683	Non-Essential	Essential	Non-Essential	Essential
XP_012195449.1	SPRG_01692	Non-Essential	Non-Essential	Essential	Essential
XP_012195457.1	SPRG_01700	Non-Essential	Non-Essential	Essential	Essential
XP_012195460.1	SPRG_01703	Non-Essential	Essential	Non-Essential	Essential
XP_012195462.1	SPRG_01705	Non-Essential	Essential	Essential	Essential
XP_012195473.1	SPRG_01716	Non-Essential	Non-Essential	Essential	Essential
XP_012195477.1	SPRG_01720	Essential	Essential	Non-Essential	Essential
XP_012195478.1	SPRG_01721	Non-Essential	Essential	Essential	Essential
XP_012195479.1	SPRG_01722	Non-Essential	Essential	Essential	Essential
XP_012195480.1	SPRG_01723	Non-Essential	Non-Essential	Essential	Essential
XP_012195486.1	SPRG_01729	Non-Essential	Non-Essential	Essential	Essential
XP_012195489.1	SPRG_01732	Non-Essential	Non-Essential	Essential	Essential
XP_012195496.1	SPRG_01739	Non-Essential	Non-Essential	Essential	Essential
XP_012195497.1	SPRG_01740	Non-Essential	Non-Essential	Essential	Essential
XP_012195502.1	SPRG_01745	Non-Essential	Non-Essential	Essential	Essential
XP_012195504.1	SPRG_01747	Non-Essential	Non-Essential	Essential	Essential
XP_012195513.1	SPRG_01757	Non-Essential	Non-Essential	Essential	Essential
XP_012195514.1	SPRG_01758	Non-Essential	Non-Essential	Essential	Essential
XP_012195515.1	SPRG_01759	Non-Essential	Non-Essential	Essential	Essential
XP_012195516.1	SPRG_01760	Non-Essential	Non-Essential	Essential	Essential
XP_012195528.1	SPRG_01772	Non-Essential	Essential	Non-Essential	Essential
XP_012195531.1	SPRG_01775	Non-Essential	Non-Essential	Essential	Essential
XP_012195533.1	SPRG_01777	Non-Essential	Non-Essential	Essential	Essential
XP_012195538.1	SPRG_01782	Non-Essential	Non-Essential	Essential	Essential
XP_012195545.1	SPRG_01789	Non-Essential	Essential	Non-Essential	Essential
XP_012195561.1	SPRG_01806	Non-Essential	Essential	Non-Essential	Essential
XP_012195572.1	SPRG_01817	Non-Essential	Essential	Non-Essential	Essential
XP_012195573.1	SPRG_01818	Non-Essential	Non-Essential	Essential	Essential
XP_012195574.1	SPRG_01819	Non-Essential	Non-Essential	Essential	Essential
XP_012195584.1	SPRG_19157	Non-Essential	Non-Essential	Essential	Essential
XP_012195586.1	SPRG_19159	Non-Essential	Non-Essential	Essential	Essential
XP_012195590.1	SPRG_19163	Non-Essential	Non-Essential	Essential	Essential
XP_012195591.1	SPRG_19164	Non-Essential	Non-Essential	Essential	Essential
XP_012195592.1	SPRG_19165	Non-Essential	Non-Essential	Essential	Essential
XP_012195593.1	SPRG_19166	Non-Essential	Non-Essential	Essential	Essential
XP_012195594.1	SPRG_19167	Non-Essential	Non-Essential	Essential	Essential
XP_012195595.1	SPRG_19168	Non-Essential	Non-Essential	Essential	Essential
XP_012195596.1	SPRG_19169	Non-Essential	Non-Essential	Essential	Essential
XP_012195597.1	SPRG_19170	Non-Essential	Non-Essential	Essential	Essential
XP_012195598.1	SPRG_19171	Non-Essential	Non-Essential	Essential	Essential
XP_012195603.1	SPRG_19177	Non-Essential	Non-Essential	Essential	Essential
XP_012195615.1	SPRG_19189	Non-Essential	Essential	Non-Essential	Essential
XP_012195617.1	SPRG_19191	Non-Essential	Non-Essential	Essential	Essential
XP_012195618.1	SPRG_19192	Non-Essential	Non-Essential	Essential	Essential
XP_012195621.1	SPRG_19197	Non-Essential	Non-Essential	Essential	Essential
XP_012195632.1	SPRG_19209	Non-Essential	Non-Essential	Essential	Essential
XP_012195633.1	SPRG_19210	Non-Essential	Non-Essential	Essential	Essential
XP_012195647.1	SPRG_19227	Non-Essential	Non-Essential	Essential	Essential
XP_012195650.1	SPRG_19230	Essential	Non-Essential	Essential	Essential
XP_012195659.1	SPRG_19240	Non-Essential	Non-Essential	Essential	Essential
XP_012195660.1	SPRG_19241	Non-Essential	Non-Essential	Essential	Essential
XP_012195661.1	SPRG_19242	Non-Essential	Non-Essential	Essential	Essential
XP_012195663.1	SPRG_19244	Non-Essential	Essential	Non-Essential	Essential
XP_012195675.1	SPRG_19256	Non-Essential	Non-Essential	Essential	Essential
XP_012195681.1	SPRG_19264	Non-Essential	Non-Essential	Essential	Essential
XP_012195691.1	SPRG_19274	Non-Essential	Non-Essential	Essential	Essential
XP_012195694.1	SPRG_19277	Non-Essential	Non-Essential	Essential	Essential
XP_012195706.1	SPRG_19289	Non-Essential	Non-Essential	Essential	Essential
XP_012195708.1	SPRG_19293	Non-Essential	Non-Essential	Essential	Essential
XP_012195717.1	SPRG_19305	Essential	Essential	Non-Essential	Essential
XP_012195723.1	SPRG_19311	Non-Essential	Non-Essential	Essential	Essential
XP_012195731.1	SPRG_19320	Non-Essential	Non-Essential	Essential	Essential
XP_012195741.1	SPRG_19330	Non-Essential	Non-Essential	Essential	Essential
XP_012195757.1	SPRG_19348	Non-Essential	Non-Essential	Essential	Essential
XP_012195764.1	SPRG_22086	Non-Essential	Non-Essential	Essential	Essential
XP_012195765.1	SPRG_22087	Non-Essential	Non-Essential	Essential	Essential
XP_012195774.1	SPRG_22096	Non-Essential	Non-Essential	Essential	Essential
XP_012195780.1	SPRG_22102	Non-Essential	Non-Essential	Essential	Essential
XP_012195781.1	SPRG_01823	Essential	Essential	Essential	Essential
XP_012195784.1	SPRG_01826	Non-Essential	Non-Essential	Essential	Essential
XP_012195790.1	SPRG_01832	Non-Essential	Essential	Essential	Essential
XP_012195791.1	SPRG_01833	Non-Essential	Non-Essential	Essential	Essential
XP_012195816.1	SPRG_01860	Non-Essential	Non-Essential	Essential	Essential
XP_012195824.1	SPRG_01868	Non-Essential	Non-Essential	Essential	Essential
XP_012195828.1	SPRG_01872	Non-Essential	Non-Essential	Essential	Essential
XP_012195832.1	SPRG_01876	Essential	Essential	Non-Essential	Essential
XP_012195838.1	SPRG_01882	Non-Essential	Non-Essential	Essential	Essential
XP_012195845.1	SPRG_01889	Non-Essential	Non-Essential	Essential	Essential
XP_012195848.1	SPRG_01892	Non-Essential	Non-Essential	Essential	Essential
XP_012195870.1	SPRG_01914	Non-Essential	Non-Essential	Essential	Essential
XP_012195874.1	SPRG_01919	Non-Essential	Essential	Non-Essential	Essential
XP_012195876.1	SPRG_01921	Non-Essential	Non-Essential	Essential	Essential
XP_012195878.1	SPRG_01923	Essential	Non-Essential	Essential	Essential
XP_012195890.1	SPRG_01935	Non-Essential	Non-Essential	Essential	Essential
XP_012195895.1	SPRG_01942	Non-Essential	Non-Essential	Essential	Essential
XP_012195898.1	SPRG_01945	Non-Essential	Non-Essential	Essential	Essential
XP_012195918.1	SPRG_01965	Non-Essential	Essential	Non-Essential	Essential
XP_012195919.1	SPRG_01966	Non-Essential	Essential	Non-Essential	Essential
XP_012195920.1	SPRG_01967	Non-Essential	Essential	Non-Essential	Essential
XP_012195923.1	SPRG_01972	Non-Essential	Essential	Non-Essential	Essential
XP_012195925.1	SPRG_01974	Non-Essential	Essential	Essential	Essential
XP_012195929.1	SPRG_01978	Non-Essential	Non-Essential	Essential	Essential
XP_012195930.1	SPRG_01979	Non-Essential	Non-Essential	Essential	Essential
XP_012195944.1	SPRG_01995	Non-Essential	Non-Essential	Essential	Essential
XP_012195966.1	SPRG_02017	Non-Essential	Non-Essential	Essential	Essential
XP_012195968.1	SPRG_02021	Non-Essential	Non-Essential	Essential	Essential
XP_012195989.1	SPRG_02042	Non-Essential	Non-Essential	Essential	Essential
XP_012196005.1	SPRG_02058	Non-Essential	Non-Essential	Essential	Essential
XP_012196015.1	SPRG_02068	Non-Essential	Non-Essential	Essential	Essential
XP_012196018.1	SPRG_02071	Non-Essential	Non-Essential	Essential	Essential
XP_012196030.1	SPRG_02087	Non-Essential	Non-Essential	Essential	Essential
XP_012196047.1	SPRG_02106	Non-Essential	Non-Essential	Essential	Essential
XP_012196053.1	SPRG_02112	Non-Essential	Non-Essential	Essential	Essential
XP_012196068.1	SPRG_02127	Non-Essential	Non-Essential	Essential	Essential
XP_012196069.1	SPRG_02128	Non-Essential	Non-Essential	Essential	Essential
XP_012196074.1	SPRG_02133	Non-Essential	Non-Essential	Essential	Essential
XP_012196075.1	SPRG_02134	Non-Essential	Non-Essential	Essential	Essential
XP_012196082.1	SPRG_02141	Non-Essential	Non-Essential	Essential	Essential
XP_012196083.1	SPRG_02142	Non-Essential	Non-Essential	Essential	Essential
XP_012196099.1	SPRG_02158	Non-Essential	Non-Essential	Essential	Essential
XP_012196101.1	SPRG_02160	Non-Essential	Non-Essential	Essential	Essential
XP_012196102.1	SPRG_02161	Non-Essential	Non-Essential	Essential	Essential
XP_012196106.1	SPRG_02165	Non-Essential	Essential	Essential	Essential
XP_012196107.1	SPRG_02166	Non-Essential	Non-Essential	Essential	Essential
XP_012196110.1	SPRG_02169	Non-Essential	Non-Essential	Essential	Essential
XP_012196114.1	SPRG_02173	Non-Essential	Non-Essential	Essential	Essential
XP_012196115.1	SPRG_02174	Non-Essential	Essential	Essential	Essential
XP_012196116.1	SPRG_02175	Non-Essential	Non-Essential	Essential	Essential
XP_012196141.1	SPRG_02200	Non-Essential	Essential	Essential	Essential
XP_012196146.1	SPRG_02205	Non-Essential	Non-Essential	Essential	Essential
XP_012196148.1	SPRG_02207	Non-Essential	Essential	Non-Essential	Essential
XP_012196155.1	SPRG_02214	Non-Essential	Non-Essential	Essential	Essential
XP_012196161.1	SPRG_02222	Non-Essential	Non-Essential	Essential	Essential
XP_012196186.1	SPRG_02247	Non-Essential	Non-Essential	Essential	Essential
XP_012196188.1	SPRG_02249	Essential	Essential	Essential	Essential
XP_012196194.1	SPRG_02255	Non-Essential	Non-Essential	Essential	Essential
XP_012196213.1	SPRG_02277	Non-Essential	Non-Essential	Essential	Essential
XP_012196235.1	SPRG_02299	Non-Essential	Non-Essential	Essential	Essential
XP_012196240.1	SPRG_02305	Non-Essential	Non-Essential	Essential	Essential
XP_012196255.1	SPRG_19369	Non-Essential	Essential	Essential	Essential
XP_012196261.1	SPRG_19379	Non-Essential	Essential	Non-Essential	Essential
XP_012196264.1	SPRG_19383	Non-Essential	Essential	Essential	Essential
XP_012196267.1	SPRG_19386	Non-Essential	Non-Essential	Essential	Essential
XP_012196275.1	SPRG_19396	Non-Essential	Non-Essential	Essential	Essential
XP_012196276.1	SPRG_19397	Non-Essential	Non-Essential	Essential	Essential
XP_012196278.1	SPRG_19399	Non-Essential	Essential	Non-Essential	Essential
XP_012196284.1	SPRG_19409	Non-Essential	Non-Essential	Essential	Essential
XP_012196285.1	SPRG_22103	Non-Essential	Non-Essential	Essential	Essential
XP_012196293.1	SPRG_02326	Non-Essential	Non-Essential	Essential	Essential
XP_012196294.1	SPRG_02327	Non-Essential	Essential	Essential	Essential
XP_012196297.1	SPRG_02330	Essential	Essential	Essential	Essential
XP_012196298.1	SPRG_02331	Non-Essential	Non-Essential	Essential	Essential
XP_012196305.1	SPRG_02339	Non-Essential	Non-Essential	Essential	Essential
XP_012196306.1	SPRG_02340	Non-Essential	Non-Essential	Essential	Essential
XP_012196308.1	SPRG_02342	Non-Essential	Non-Essential	Essential	Essential
XP_012196315.1	SPRG_02349	Non-Essential	Non-Essential	Essential	Essential
XP_012196318.1	SPRG_02352	Non-Essential	Non-Essential	Essential	Essential
XP_012196319.1	SPRG_02353	Non-Essential	Non-Essential	Essential	Essential
XP_012196325.1	SPRG_02359	Non-Essential	Non-Essential	Essential	Essential
XP_012196329.1	SPRG_02363	Non-Essential	Non-Essential	Essential	Essential
XP_012196334.1	SPRG_02368	Non-Essential	Non-Essential	Essential	Essential
XP_012196335.1	SPRG_02369	Non-Essential	Non-Essential	Essential	Essential
XP_012196338.1	SPRG_02372	Non-Essential	Non-Essential	Essential	Essential
XP_012196363.1	SPRG_02397	Non-Essential	Non-Essential	Essential	Essential
XP_012196370.1	SPRG_02404	Non-Essential	Essential	Essential	Essential
XP_012196372.1	SPRG_02406	Non-Essential	Non-Essential	Essential	Essential
XP_012196378.1	SPRG_02412	Non-Essential	Non-Essential	Essential	Essential
XP_012196380.1	SPRG_02414	Non-Essential	Essential	Essential	Essential
XP_012196382.1	SPRG_02416	Non-Essential	Non-Essential	Essential	Essential
XP_012196398.1	SPRG_02432	Non-Essential	Non-Essential	Essential	Essential
XP_012196415.1	SPRG_02449	Essential	Essential	Essential	Essential
XP_012196419.1	SPRG_02453	Non-Essential	Non-Essential	Essential	Essential
XP_012196441.1	SPRG_02475	Non-Essential	Non-Essential	Essential	Essential
XP_012196458.1	SPRG_02494	Non-Essential	Essential	Essential	Essential
XP_012196461.1	SPRG_02498	Non-Essential	Essential	Essential	Essential
XP_012196464.1	SPRG_02501	Non-Essential	Non-Essential	Essential	Essential
XP_012196465.1	SPRG_02502	Non-Essential	Non-Essential	Essential	Essential
XP_012196470.1	SPRG_02507	Essential	Non-Essential	Non-Essential	Essential
XP_012196472.1	SPRG_02509	Non-Essential	Non-Essential	Essential	Essential
XP_012196478.1	SPRG_02516	Non-Essential	Non-Essential	Essential	Essential
XP_012196486.1	SPRG_02524	Non-Essential	Non-Essential	Essential	Essential
XP_012196507.1	SPRG_02546	Non-Essential	Essential	Non-Essential	Essential
XP_012196513.1	SPRG_02554	Non-Essential	Non-Essential	Essential	Essential
XP_012196516.1	SPRG_02557	Non-Essential	Non-Essential	Essential	Essential
XP_012196517.1	SPRG_02558	Non-Essential	Non-Essential	Essential	Essential
XP_012196520.1	SPRG_02561	Non-Essential	Non-Essential	Essential	Essential
XP_012196535.1	SPRG_02576	Non-Essential	Non-Essential	Essential	Essential
XP_012196543.1	SPRG_02584	Non-Essential	Non-Essential	Essential	Essential
XP_012196545.1	SPRG_02586	Non-Essential	Non-Essential	Essential	Essential
XP_012196556.1	SPRG_02598	Non-Essential	Non-Essential	Essential	Essential
XP_012196560.1	SPRG_02604	Non-Essential	Non-Essential	Essential	Essential
XP_012196561.1	SPRG_02605	Non-Essential	Essential	Non-Essential	Essential
XP_012196565.1	SPRG_02609	Non-Essential	Essential	Non-Essential	Essential
XP_012196568.1	SPRG_02612	Non-Essential	Non-Essential	Essential	Essential
XP_012196574.1	SPRG_02620	Non-Essential	Non-Essential	Essential	Essential
XP_012196581.1	SPRG_02627	Non-Essential	Essential	Non-Essential	Essential
XP_012196583.1	SPRG_02629	Non-Essential	Non-Essential	Essential	Essential
XP_012196614.1	SPRG_02660	Non-Essential	Non-Essential	Essential	Essential
XP_012196616.1	SPRG_02662	Non-Essential	Non-Essential	Essential	Essential
XP_012196617.1	SPRG_02663	Non-Essential	Essential	Non-Essential	Essential
XP_012196618.1	SPRG_02664	Non-Essential	Non-Essential	Essential	Essential
XP_012196622.1	SPRG_02668	Non-Essential	Non-Essential	Essential	Essential
XP_012196624.1	SPRG_02670	Non-Essential	Non-Essential	Essential	Essential
XP_012196634.1	SPRG_02681	Non-Essential	Non-Essential	Essential	Essential
XP_012196636.1	SPRG_02683	Non-Essential	Essential	Non-Essential	Essential
XP_012196638.1	SPRG_02685	Non-Essential	Non-Essential	Essential	Essential
XP_012196644.1	SPRG_02691	Non-Essential	Essential	Essential	Essential
XP_012196652.1	SPRG_19412	Non-Essential	Non-Essential	Essential	Essential
XP_012196658.1	SPRG_19424	Non-Essential	Non-Essential	Essential	Essential
XP_012196661.1	SPRG_19427	Non-Essential	Non-Essential	Essential	Essential
XP_012196676.1	SPRG_22109	Non-Essential	Non-Essential	Essential	Essential
XP_012196691.1	SPRG_02711	Non-Essential	Non-Essential	Essential	Essential
XP_012196699.1	SPRG_02719	Non-Essential	Non-Essential	Essential	Essential
XP_012196705.1	SPRG_02726	Non-Essential	Non-Essential	Essential	Essential
XP_012196709.1	SPRG_02732	Non-Essential	Non-Essential	Essential	Essential
XP_012196726.1	SPRG_02749	Non-Essential	Non-Essential	Essential	Essential
XP_012196732.1	SPRG_02755	Non-Essential	Non-Essential	Essential	Essential
XP_012196733.1	SPRG_02756	Non-Essential	Non-Essential	Essential	Essential
XP_012196747.1	SPRG_02770	Non-Essential	Essential	Essential	Essential
XP_012196766.1	SPRG_02789	Non-Essential	Non-Essential	Essential	Essential
XP_012196769.1	SPRG_02792	Non-Essential	Non-Essential	Essential	Essential
XP_012196776.1	SPRG_02799	Non-Essential	Essential	Essential	Essential
XP_012196782.1	SPRG_02805	Non-Essential	Essential	Non-Essential	Essential
XP_012196794.1	SPRG_02817	Non-Essential	Non-Essential	Essential	Essential
XP_012196798.1	SPRG_02821	Non-Essential	Non-Essential	Essential	Essential
XP_012196799.1	SPRG_02822	Non-Essential	Non-Essential	Essential	Essential
XP_012196801.1	SPRG_02824	Non-Essential	Non-Essential	Essential	Essential
XP_012196817.1	SPRG_02840	Non-Essential	Essential	Non-Essential	Essential
XP_012196818.1	SPRG_02841	Non-Essential	Essential	Non-Essential	Essential
XP_012196819.1	SPRG_02842	Non-Essential	Non-Essential	Essential	Essential
XP_012196821.1	SPRG_02844	Non-Essential	Non-Essential	Essential	Essential
XP_012196824.1	SPRG_02847	Non-Essential	Essential	Non-Essential	Essential
XP_012196857.1	SPRG_02880	Non-Essential	Non-Essential	Essential	Essential
XP_012196858.1	SPRG_02881	Non-Essential	Essential	Essential	Essential
XP_012196862.1	SPRG_02885	Non-Essential	Non-Essential	Essential	Essential
XP_012196877.1	SPRG_02900	Non-Essential	Essential	Non-Essential	Essential
XP_012196883.1	SPRG_02907	Non-Essential	Essential	Essential	Essential
XP_012196887.1	SPRG_02913	Non-Essential	Non-Essential	Essential	Essential
XP_012196895.1	SPRG_02921	Non-Essential	Non-Essential	Essential	Essential
XP_012196897.1	SPRG_02923	Non-Essential	Non-Essential	Essential	Essential
XP_012196898.1	SPRG_02924	Non-Essential	Non-Essential	Essential	Essential
XP_012196899.1	SPRG_02925	Non-Essential	Non-Essential	Essential	Essential
XP_012196907.1	SPRG_02933	Non-Essential	Essential	Essential	Essential
XP_012196909.1	SPRG_02935	Non-Essential	Non-Essential	Essential	Essential
XP_012196917.1	SPRG_02943	Non-Essential	Non-Essential	Essential	Essential
XP_012196921.1	SPRG_02947	Non-Essential	Non-Essential	Essential	Essential
XP_012196932.1	SPRG_02958	Non-Essential	Non-Essential	Essential	Essential
XP_012196936.1	SPRG_02964	Non-Essential	Essential	Essential	Essential
XP_012196952.1	SPRG_02980	Non-Essential	Non-Essential	Essential	Essential
XP_012196970.1	SPRG_02998	Non-Essential	Non-Essential	Essential	Essential
XP_012196980.1	SPRG_03009	Non-Essential	Non-Essential	Essential	Essential
XP_012196989.1	SPRG_03018	Non-Essential	Non-Essential	Essential	Essential
XP_012196992.1	SPRG_03021	Non-Essential	Non-Essential	Essential	Essential
XP_012197005.1	SPRG_03034	Non-Essential	Essential	Non-Essential	Essential
XP_012197007.1	SPRG_03036	Non-Essential	Non-Essential	Essential	Essential
XP_012197011.1	SPRG_03040	Non-Essential	Non-Essential	Essential	Essential
XP_012197012.1	SPRG_03041	Non-Essential	Non-Essential	Essential	Essential
XP_012197016.1	SPRG_03045	Non-Essential	Non-Essential	Essential	Essential
XP_012197018.1	SPRG_03047	Non-Essential	Essential	Non-Essential	Essential
XP_012197019.1	SPRG_03048	Non-Essential	Essential	Essential	Essential
XP_012197032.1	SPRG_03061	Non-Essential	Non-Essential	Essential	Essential
XP_012197035.1	SPRG_03064	Non-Essential	Non-Essential	Essential	Essential
XP_012197075.1	SPRG_03092	Non-Essential	Non-Essential	Essential	Essential
XP_012197076.1	SPRG_03093	Non-Essential	Non-Essential	Essential	Essential
XP_012197078.1	SPRG_03095	Non-Essential	Non-Essential	Essential	Essential
XP_012197105.1	SPRG_03122	Non-Essential	Essential	Non-Essential	Essential
XP_012197109.1	SPRG_03126	Non-Essential	Non-Essential	Essential	Essential
XP_012197115.1	SPRG_03132	Non-Essential	Non-Essential	Essential	Essential
XP_012197117.1	SPRG_03134	Non-Essential	Non-Essential	Essential	Essential
XP_012197131.1	SPRG_03148	Non-Essential	Essential	Non-Essential	Essential
XP_012197132.1	SPRG_03149	Non-Essential	Non-Essential	Essential	Essential
XP_012197137.1	SPRG_03155	Non-Essential	Essential	Essential	Essential
XP_012197145.1	SPRG_03163	Non-Essential	Non-Essential	Essential	Essential
XP_012197155.1	SPRG_03173	Non-Essential	Non-Essential	Essential	Essential
XP_012197159.1	SPRG_03179	Non-Essential	Non-Essential	Essential	Essential
XP_012197163.1	SPRG_03183	Non-Essential	Non-Essential	Essential	Essential
XP_012197167.1	SPRG_03187	Non-Essential	Essential	Non-Essential	Essential
XP_012197184.1	SPRG_03205	Non-Essential	Essential	Non-Essential	Essential
XP_012197185.1	SPRG_03206	Non-Essential	Non-Essential	Essential	Essential
XP_012197192.1	SPRG_03215	Non-Essential	Essential	Essential	Essential
XP_012197193.1	SPRG_03216	Non-Essential	Non-Essential	Essential	Essential
XP_012197194.1	SPRG_03217	Non-Essential	Non-Essential	Essential	Essential
XP_012197199.1	SPRG_03222	Non-Essential	Essential	Essential	Essential
XP_012197201.1	SPRG_03224	Non-Essential	Non-Essential	Essential	Essential
XP_012197224.1	SPRG_03253	Non-Essential	Non-Essential	Essential	Essential
XP_012197245.1	SPRG_03275	Non-Essential	Non-Essential	Essential	Essential
XP_012197255.1	SPRG_03285	Non-Essential	Non-Essential	Essential	Essential
XP_012197279.1	SPRG_03312	Non-Essential	Essential	Non-Essential	Essential
XP_012197304.1	SPRG_03337	Non-Essential	Essential	Essential	Essential
XP_012197319.1	SPRG_03352	Non-Essential	Non-Essential	Essential	Essential
XP_012197337.1	SPRG_03370	Non-Essential	Essential	Non-Essential	Essential
XP_012197342.1	SPRG_03375	Non-Essential	Non-Essential	Essential	Essential
XP_012197349.1	SPRG_03382	Non-Essential	Non-Essential	Essential	Essential
XP_012197350.1	SPRG_03383	Non-Essential	Non-Essential	Essential	Essential
XP_012197351.1	SPRG_03384	Non-Essential	Essential	Non-Essential	Essential
XP_012197357.1	SPRG_03393	Non-Essential	Non-Essential	Essential	Essential
XP_012197363.1	SPRG_03399	Non-Essential	Essential	Essential	Essential
XP_012197374.1	SPRG_03411	Non-Essential	Non-Essential	Essential	Essential
XP_012197375.1	SPRG_03412	Non-Essential	Non-Essential	Essential	Essential
XP_012197385.1	SPRG_03422	Non-Essential	Non-Essential	Essential	Essential
XP_012197389.1	SPRG_03426	Non-Essential	Non-Essential	Essential	Essential
XP_012197411.1	SPRG_19486	Non-Essential	Non-Essential	Essential	Essential
XP_012197422.1	SPRG_03438	Non-Essential	Non-Essential	Essential	Essential
XP_012197433.1	SPRG_03451	Non-Essential	Non-Essential	Essential	Essential
XP_012197435.1	SPRG_03453	Non-Essential	Essential	Non-Essential	Essential
XP_012197444.1	SPRG_03462	Non-Essential	Non-Essential	Essential	Essential
XP_012197453.1	SPRG_03475	Non-Essential	Non-Essential	Essential	Essential
XP_012197455.1	SPRG_03477	Non-Essential	Non-Essential	Essential	Essential
XP_012197460.1	SPRG_03482	Non-Essential	Essential	Non-Essential	Essential
XP_012197469.1	SPRG_03491	Non-Essential	Non-Essential	Essential	Essential
XP_012197490.1	SPRG_03519	Non-Essential	Non-Essential	Essential	Essential
XP_012197492.1	SPRG_03522	Non-Essential	Non-Essential	Essential	Essential
XP_012197493.1	SPRG_03523	Non-Essential	Non-Essential	Essential	Essential
XP_012197495.1	SPRG_03525	Non-Essential	Non-Essential	Essential	Essential
XP_012197496.1	SPRG_03526	Non-Essential	Non-Essential	Essential	Essential
XP_012197510.1	SPRG_03540	Non-Essential	Non-Essential	Essential	Essential
XP_012197521.1	SPRG_03551	Non-Essential	Non-Essential	Essential	Essential
XP_012197523.1	SPRG_03553	Non-Essential	Non-Essential	Essential	Essential
XP_012197524.1	SPRG_03554	Non-Essential	Non-Essential	Essential	Essential
XP_012197526.1	SPRG_03556	Non-Essential	Non-Essential	Essential	Essential
XP_012197528.1	SPRG_03558	Non-Essential	Non-Essential	Essential	Essential
XP_012197534.1	SPRG_03564	Non-Essential	Non-Essential	Essential	Essential
XP_012197544.1	SPRG_03574	Non-Essential	Non-Essential	Essential	Essential
XP_012197545.1	SPRG_03576	Non-Essential	Non-Essential	Essential	Essential
XP_012197550.1	SPRG_03581	Non-Essential	Essential	Non-Essential	Essential
XP_012197551.1	SPRG_03582	Non-Essential	Non-Essential	Essential	Essential
XP_012197554.1	SPRG_03585	Non-Essential	Non-Essential	Essential	Essential
XP_012197562.1	SPRG_03593	Non-Essential	Non-Essential	Essential	Essential
XP_012197573.1	SPRG_03605	Non-Essential	Non-Essential	Essential	Essential
XP_012197585.1	SPRG_03617	Non-Essential	Non-Essential	Essential	Essential
XP_012197586.1	SPRG_03619	Non-Essential	Non-Essential	Essential	Essential
XP_012197587.1	SPRG_03620	Non-Essential	Non-Essential	Essential	Essential
XP_012197591.1	SPRG_03626	Non-Essential	Non-Essential	Essential	Essential
XP_012197593.1	SPRG_03628	Non-Essential	Non-Essential	Essential	Essential
XP_012197594.1	SPRG_03629	Non-Essential	Essential	Essential	Essential
XP_012197601.1	SPRG_03636	Non-Essential	Non-Essential	Essential	Essential
XP_012197605.1	SPRG_03640	Non-Essential	Essential	Essential	Essential
XP_012197618.1	SPRG_03657	Non-Essential	Non-Essential	Essential	Essential
XP_012197620.1	SPRG_03659	Non-Essential	Non-Essential	Essential	Essential
XP_012197628.1	SPRG_03668	Non-Essential	Essential	Non-Essential	Essential
XP_012197633.1	SPRG_03673	Non-Essential	Non-Essential	Essential	Essential
XP_012197634.1	SPRG_03674	Non-Essential	Non-Essential	Essential	Essential
XP_012197653.1	SPRG_03693	Non-Essential	Non-Essential	Essential	Essential
XP_012197662.1	SPRG_03702	Non-Essential	Non-Essential	Essential	Essential
XP_012197664.1	SPRG_03704	Non-Essential	Essential	Non-Essential	Essential
XP_012197666.1	SPRG_03706	Non-Essential	Essential	Non-Essential	Essential
XP_012197667.1	SPRG_03707	Non-Essential	Essential	Non-Essential	Essential
XP_012197694.1	SPRG_03734	Non-Essential	Essential	Non-Essential	Essential
XP_012197699.1	SPRG_03739	Non-Essential	Non-Essential	Essential	Essential
XP_012197712.1	SPRG_03753	Non-Essential	Non-Essential	Essential	Essential
XP_012197724.1	SPRG_03765	Non-Essential	Non-Essential	Essential	Essential
XP_012197730.1	SPRG_03771	Non-Essential	Non-Essential	Essential	Essential
XP_012197731.1	SPRG_03772	Non-Essential	Non-Essential	Essential	Essential
XP_012197755.1	SPRG_19501	Non-Essential	Non-Essential	Essential	Essential
XP_012197756.1	SPRG_19502	Non-Essential	Non-Essential	Essential	Essential
XP_012197758.1	SPRG_19504	Non-Essential	Essential	Essential	Essential
XP_012197760.1	SPRG_19506	Non-Essential	Non-Essential	Essential	Essential
XP_012197776.1	SPRG_19527	Non-Essential	Essential	Essential	Essential
XP_012197778.1	SPRG_22118	Non-Essential	Non-Essential	Essential	Essential
XP_012197779.1	SPRG_22119	Non-Essential	Non-Essential	Essential	Essential
XP_012197792.1	SPRG_03803	Non-Essential	Essential	Non-Essential	Essential
XP_012197802.1	SPRG_03815	Essential	Essential	Essential	Essential
XP_012197807.1	SPRG_03820	Non-Essential	Non-Essential	Essential	Essential
XP_012197809.1	SPRG_03822	Non-Essential	Non-Essential	Essential	Essential
XP_012197828.1	SPRG_03841	Essential	Non-Essential	Essential	Essential
XP_012197830.1	SPRG_03843	Non-Essential	Essential	Essential	Essential
XP_012197835.1	SPRG_03848	Non-Essential	Non-Essential	Essential	Essential
XP_012197839.1	SPRG_03852	Non-Essential	Essential	Essential	Essential
XP_012197842.1	SPRG_03855	Non-Essential	Essential	Essential	Essential
XP_012197843.1	SPRG_03858	Non-Essential	Essential	Non-Essential	Essential
XP_012197852.1	SPRG_03867	Non-Essential	Non-Essential	Essential	Essential
XP_012197857.1	SPRG_03872	Non-Essential	Essential	Essential	Essential
XP_012197860.1	SPRG_03875	Non-Essential	Non-Essential	Essential	Essential
XP_012197880.1	SPRG_03896	Non-Essential	Essential	Essential	Essential
XP_012197882.1	SPRG_03898	Non-Essential	Non-Essential	Essential	Essential
XP_012197887.1	SPRG_03904	Non-Essential	Non-Essential	Essential	Essential
XP_012197889.1	SPRG_03906	Non-Essential	Non-Essential	Essential	Essential
XP_012197902.1	SPRG_03919	Non-Essential	Non-Essential	Essential	Essential
XP_012197909.1	SPRG_03926	Non-Essential	Essential	Non-Essential	Essential
XP_012197916.1	SPRG_03933	Non-Essential	Non-Essential	Essential	Essential
XP_012197917.1	SPRG_03934	Non-Essential	Non-Essential	Essential	Essential
XP_012197919.1	SPRG_03936	Non-Essential	Essential	Essential	Essential
XP_012197936.1	SPRG_03954	Non-Essential	Non-Essential	Essential	Essential
XP_012197940.1	SPRG_03958	Non-Essential	Essential	Essential	Essential
XP_012197947.1	SPRG_03965	Non-Essential	Essential	Essential	Essential
XP_012197948.1	SPRG_03966	Non-Essential	Non-Essential	Essential	Essential
XP_012197954.1	SPRG_03972	Non-Essential	Non-Essential	Essential	Essential
XP_012197956.1	SPRG_03974	Non-Essential	Non-Essential	Essential	Essential
XP_012197959.1	SPRG_03979	Non-Essential	Non-Essential	Essential	Essential
XP_012197983.1	SPRG_04003	Non-Essential	Essential	Non-Essential	Essential
XP_012197987.1	SPRG_04007	Non-Essential	Non-Essential	Essential	Essential
XP_012197989.1	SPRG_04009	Non-Essential	Non-Essential	Essential	Essential
XP_012197992.1	SPRG_04012	Non-Essential	Essential	Non-Essential	Essential
XP_012197993.1	SPRG_04013	Non-Essential	Essential	Non-Essential	Essential
XP_012197994.1	SPRG_04014	Non-Essential	Essential	Non-Essential	Essential
XP_012197997.1	SPRG_04017	Non-Essential	Non-Essential	Essential	Essential
XP_012198001.1	SPRG_04021	Non-Essential	Non-Essential	Essential	Essential
XP_012198004.1	SPRG_04024	Non-Essential	Essential	Non-Essential	Essential
XP_012198031.1	SPRG_04051	Non-Essential	Non-Essential	Essential	Essential
XP_012198035.1	SPRG_04055	Non-Essential	Non-Essential	Essential	Essential
XP_012198041.1	SPRG_04061	Non-Essential	Essential	Essential	Essential
XP_012198044.1	SPRG_04064	Non-Essential	Non-Essential	Essential	Essential
XP_012198048.1	SPRG_04068	Non-Essential	Non-Essential	Essential	Essential
XP_012198049.1	SPRG_04069	Non-Essential	Non-Essential	Essential	Essential
XP_012198053.1	SPRG_04073	Non-Essential	Non-Essential	Essential	Essential
XP_012198057.1	SPRG_04077	Non-Essential	Non-Essential	Essential	Essential
XP_012198059.1	SPRG_04081	Non-Essential	Non-Essential	Essential	Essential
XP_012198063.1	SPRG_04085	Non-Essential	Non-Essential	Essential	Essential
XP_012198064.1	SPRG_04086	Non-Essential	Non-Essential	Essential	Essential
XP_012198080.1	SPRG_04103	Non-Essential	Non-Essential	Essential	Essential
XP_012198092.1	SPRG_04119	Non-Essential	Non-Essential	Essential	Essential
XP_012198103.1	SPRG_19541	Non-Essential	Non-Essential	Essential	Essential
XP_012198104.1	SPRG_19543	Non-Essential	Essential	Non-Essential	Essential
XP_012198114.1	SPRG_19557	Non-Essential	Non-Essential	Essential	Essential
XP_012198130.1	SPRG_04134	Non-Essential	Non-Essential	Essential	Essential
XP_012198146.1	SPRG_04150	Non-Essential	Essential	Non-Essential	Essential
XP_012198147.1	SPRG_04151	Non-Essential	Non-Essential	Essential	Essential
XP_012198149.1	SPRG_04153	Non-Essential	Essential	Essential	Essential
XP_012198155.1	SPRG_04159	Non-Essential	Non-Essential	Essential	Essential
XP_012198156.1	SPRG_04160	Non-Essential	Non-Essential	Essential	Essential
XP_012198160.1	SPRG_04164	Non-Essential	Non-Essential	Essential	Essential
XP_012198161.1	SPRG_04165	Non-Essential	Non-Essential	Essential	Essential
XP_012198162.1	SPRG_04166	Non-Essential	Non-Essential	Essential	Essential
XP_012198171.1	SPRG_04175	Non-Essential	Essential	Essential	Essential
XP_012198183.1	SPRG_04187	Non-Essential	Non-Essential	Essential	Essential
XP_012198184.1	SPRG_04188	Non-Essential	Non-Essential	Essential	Essential
XP_012198206.1	SPRG_04216	Non-Essential	Non-Essential	Essential	Essential
XP_012198209.1	SPRG_04219	Non-Essential	Non-Essential	Essential	Essential
XP_012198212.1	SPRG_04222	Non-Essential	Non-Essential	Essential	Essential
XP_012198216.1	SPRG_04226	Non-Essential	Non-Essential	Essential	Essential
XP_012198221.1	SPRG_04231	Non-Essential	Essential	Essential	Essential
XP_012198233.1	SPRG_04243	Non-Essential	Non-Essential	Essential	Essential
XP_012198234.1	SPRG_04244	Non-Essential	Non-Essential	Essential	Essential
XP_012198235.1	SPRG_04245	Non-Essential	Non-Essential	Essential	Essential
XP_012198248.1	SPRG_04258	Non-Essential	Non-Essential	Essential	Essential
XP_012198253.1	SPRG_04263	Non-Essential	Non-Essential	Essential	Essential
XP_012198263.1	SPRG_04273	Non-Essential	Essential	Essential	Essential
XP_012198266.1	SPRG_04276	Non-Essential	Non-Essential	Essential	Essential
XP_012198269.1	SPRG_04279	Non-Essential	Non-Essential	Essential	Essential
XP_012198270.1	SPRG_04280	Non-Essential	Non-Essential	Essential	Essential
XP_012198271.1	SPRG_04281	Non-Essential	Non-Essential	Essential	Essential
XP_012198272.1	SPRG_04283	Non-Essential	Non-Essential	Essential	Essential
XP_012198276.1	SPRG_04289	Non-Essential	Non-Essential	Essential	Essential
XP_012198292.1	SPRG_04309	Non-Essential	Essential	Non-Essential	Essential
XP_012198295.1	SPRG_04314	Non-Essential	Essential	Non-Essential	Essential
XP_012198306.1	SPRG_19573	Non-Essential	Non-Essential	Essential	Essential
XP_012198320.1	SPRG_19587	Non-Essential	Non-Essential	Essential	Essential
XP_012198325.1	SPRG_19593	Non-Essential	Essential	Non-Essential	Essential
XP_012198332.1	SPRG_19600	Non-Essential	Essential	Non-Essential	Essential
XP_012198333.1	SPRG_19601	Non-Essential	Non-Essential	Essential	Essential
XP_012198340.1	SPRG_19609	Non-Essential	Non-Essential	Essential	Essential
XP_012198348.1	SPRG_19625	Non-Essential	Non-Essential	Essential	Essential
XP_012198359.1	SPRG_22130	Non-Essential	Non-Essential	Essential	Essential
XP_012198362.1	SPRG_04559	Non-Essential	Non-Essential	Essential	Essential
XP_012198364.1	SPRG_04561	Non-Essential	Essential	Essential	Essential
XP_012198391.1	SPRG_04589	Non-Essential	Essential	Essential	Essential
XP_012198399.1	SPRG_04597	Non-Essential	Non-Essential	Essential	Essential
XP_012198402.1	SPRG_04600	Non-Essential	Non-Essential	Essential	Essential
XP_012198413.1	SPRG_04613	Non-Essential	Essential	Non-Essential	Essential
XP_012198417.1	SPRG_04617	Non-Essential	Non-Essential	Essential	Essential
XP_012198426.1	SPRG_04627	Non-Essential	Essential	Essential	Essential
XP_012198428.1	SPRG_04629	Non-Essential	Essential	Non-Essential	Essential
XP_012198441.1	SPRG_04642	Non-Essential	Non-Essential	Essential	Essential
XP_012198443.1	SPRG_04644	Non-Essential	Non-Essential	Essential	Essential
XP_012198449.1	SPRG_04650	Non-Essential	Non-Essential	Essential	Essential
XP_012198451.1	SPRG_04652	Non-Essential	Non-Essential	Essential	Essential
XP_012198452.1	SPRG_04653	Non-Essential	Essential	Non-Essential	Essential
XP_012198455.1	SPRG_04657	Non-Essential	Essential	Essential	Essential
XP_012198463.1	SPRG_04665	Non-Essential	Non-Essential	Essential	Essential
XP_012198467.1	SPRG_04669	Non-Essential	Non-Essential	Essential	Essential
XP_012198469.1	SPRG_04671	Non-Essential	Non-Essential	Essential	Essential
XP_012198470.1	SPRG_04673	Non-Essential	Non-Essential	Essential	Essential
XP_012198477.1	SPRG_04680	Non-Essential	Non-Essential	Essential	Essential
XP_012198480.1	SPRG_04683	Non-Essential	Non-Essential	Essential	Essential
XP_012198482.1	SPRG_04685	Non-Essential	Non-Essential	Essential	Essential
XP_012198483.1	SPRG_04686	Non-Essential	Non-Essential	Essential	Essential
XP_012198484.1	SPRG_04687	Non-Essential	Non-Essential	Essential	Essential
XP_012198485.1	SPRG_04688	Non-Essential	Non-Essential	Essential	Essential
XP_012198486.1	SPRG_04690	Non-Essential	Non-Essential	Essential	Essential
XP_012198493.1	SPRG_04697	Non-Essential	Essential	Essential	Essential
XP_012198496.1	SPRG_04700	Non-Essential	Non-Essential	Essential	Essential
XP_012198497.1	SPRG_04701	Non-Essential	Non-Essential	Essential	Essential
XP_012198503.1	SPRG_04707	Non-Essential	Non-Essential	Essential	Essential
XP_012198504.1	SPRG_04708	Non-Essential	Non-Essential	Essential	Essential
XP_012198512.1	SPRG_04716	Non-Essential	Non-Essential	Essential	Essential
XP_012198517.1	SPRG_04721	Non-Essential	Non-Essential	Essential	Essential
XP_012198522.1	SPRG_04726	Non-Essential	Non-Essential	Essential	Essential
XP_012198534.1	SPRG_04738	Non-Essential	Essential	Essential	Essential
XP_012198536.1	SPRG_04740	Non-Essential	Non-Essential	Essential	Essential
XP_012198539.1	SPRG_04743	Non-Essential	Essential	Essential	Essential
XP_012198540.1	SPRG_04744	Non-Essential	Essential	Non-Essential	Essential
XP_012198548.1	SPRG_04752	Non-Essential	Non-Essential	Essential	Essential
XP_012198555.1	SPRG_04762	Non-Essential	Non-Essential	Essential	Essential
XP_012198580.1	SPRG_04788	Non-Essential	Essential	Non-Essential	Essential
XP_012198586.1	SPRG_04795	Non-Essential	Essential	Non-Essential	Essential
XP_012198587.1	SPRG_04796	Non-Essential	Non-Essential	Essential	Essential
XP_012198592.1	SPRG_04802	Non-Essential	Non-Essential	Essential	Essential
XP_012198601.1	SPRG_04812	Non-Essential	Essential	Essential	Essential
XP_012198602.1	SPRG_04813	Non-Essential	Essential	Essential	Essential
XP_012198606.1	SPRG_04817	Non-Essential	Non-Essential	Essential	Essential
XP_012198626.1	SPRG_19671	Non-Essential	Non-Essential	Essential	Essential
XP_012198652.1	SPRG_04332	Non-Essential	Non-Essential	Essential	Essential
XP_012198656.1	SPRG_04336	Non-Essential	Non-Essential	Essential	Essential
XP_012198660.1	SPRG_04340	Non-Essential	Essential	Non-Essential	Essential
XP_012198681.1	SPRG_04361	Non-Essential	Essential	Non-Essential	Essential
XP_012198682.1	SPRG_04362	Non-Essential	Non-Essential	Essential	Essential
XP_012198704.1	SPRG_04385	Non-Essential	Essential	Non-Essential	Essential
XP_012198713.1	SPRG_04397	Non-Essential	Non-Essential	Essential	Essential
XP_012198714.1	SPRG_04398	Non-Essential	Essential	Essential	Essential
XP_012198718.1	SPRG_04403	Non-Essential	Non-Essential	Essential	Essential
XP_012198719.1	SPRG_04404	Non-Essential	Non-Essential	Essential	Essential
XP_012198733.1	SPRG_04419	Non-Essential	Non-Essential	Essential	Essential
XP_012198734.1	SPRG_04420	Non-Essential	Essential	Non-Essential	Essential
XP_012198745.1	SPRG_04431	Non-Essential	Non-Essential	Essential	Essential
XP_012198748.1	SPRG_04434	Non-Essential	Non-Essential	Essential	Essential
XP_012198756.1	SPRG_04442	Non-Essential	Essential	Essential	Essential
XP_012198760.1	SPRG_04446	Non-Essential	Non-Essential	Essential	Essential
XP_012198769.1	SPRG_04455	Non-Essential	Non-Essential	Essential	Essential
XP_012198771.1	SPRG_04457	Non-Essential	Non-Essential	Essential	Essential
XP_012198774.1	SPRG_04460	Non-Essential	Non-Essential	Essential	Essential
XP_012198784.1	SPRG_04470	Non-Essential	Essential	Non-Essential	Essential
XP_012198794.1	SPRG_04480	Non-Essential	Non-Essential	Essential	Essential
XP_012198797.1	SPRG_04483	Non-Essential	Essential	Essential	Essential
XP_012198803.1	SPRG_04489	Non-Essential	Non-Essential	Essential	Essential
XP_012198813.1	SPRG_04501	Non-Essential	Non-Essential	Essential	Essential
XP_012198815.1	SPRG_04503	Non-Essential	Non-Essential	Essential	Essential
XP_012198823.1	SPRG_04512	Non-Essential	Non-Essential	Essential	Essential
XP_012198824.1	SPRG_04513	Non-Essential	Non-Essential	Essential	Essential
XP_012198827.1	SPRG_04516	Non-Essential	Non-Essential	Essential	Essential
XP_012198828.1	SPRG_04517	Non-Essential	Non-Essential	Essential	Essential
XP_012198829.1	SPRG_04518	Non-Essential	Non-Essential	Essential	Essential
XP_012198832.1	SPRG_04521	Non-Essential	Non-Essential	Essential	Essential
XP_012198848.1	SPRG_04538	Non-Essential	Non-Essential	Essential	Essential
XP_012198849.1	SPRG_04539	Non-Essential	Non-Essential	Essential	Essential
XP_012198866.1	SPRG_19635	Non-Essential	Essential	Essential	Essential
XP_012198882.1	SPRG_19662	Non-Essential	Non-Essential	Essential	Essential
XP_012198884.1	SPRG_19665	Non-Essential	Non-Essential	Essential	Essential
XP_012198893.1	SPRG_04989	Non-Essential	Essential	Non-Essential	Essential
XP_012198902.1	SPRG_04998	Non-Essential	Essential	Non-Essential	Essential
XP_012198903.1	SPRG_05000	Essential	Essential	Essential	Essential
XP_012198904.1	SPRG_05001	Non-Essential	Essential	Essential	Essential
XP_012198925.1	SPRG_05026	Non-Essential	Non-Essential	Essential	Essential
XP_012198926.1	SPRG_05027	Non-Essential	Essential	Non-Essential	Essential
XP_012198935.1	SPRG_05036	Non-Essential	Non-Essential	Essential	Essential
XP_012198950.1	SPRG_05051	Non-Essential	Non-Essential	Essential	Essential
XP_012198954.1	SPRG_05055	Non-Essential	Essential	Essential	Essential
XP_012198959.1	SPRG_05060	Non-Essential	Essential	Non-Essential	Essential
XP_012198966.1	SPRG_05067	Non-Essential	Non-Essential	Essential	Essential
XP_012198967.1	SPRG_05068	Non-Essential	Non-Essential	Essential	Essential
XP_012198977.1	SPRG_05078	Non-Essential	Non-Essential	Essential	Essential
XP_012198978.1	SPRG_05079	Essential	Essential	Essential	Essential
XP_012198979.1	SPRG_05080	Non-Essential	Non-Essential	Essential	Essential
XP_012198986.1	SPRG_05087	Non-Essential	Non-Essential	Essential	Essential
XP_012198988.1	SPRG_05089	Non-Essential	Non-Essential	Essential	Essential
XP_012199010.1	SPRG_19751	Non-Essential	Non-Essential	Essential	Essential
XP_012199016.1	SPRG_19760	Non-Essential	Non-Essential	Essential	Essential
XP_012199023.1	SPRG_19768	Non-Essential	Non-Essential	Essential	Essential
XP_012199066.1	SPRG_19814	Essential	Essential	Essential	Essential
XP_012199074.1	SPRG_19824	Non-Essential	Non-Essential	Essential	Essential
XP_012199077.1	SPRG_19829	Non-Essential	Non-Essential	Essential	Essential
XP_012199099.1	SPRG_22148	Non-Essential	Essential	Essential	Essential
XP_012199109.1	SPRG_05111	Non-Essential	Non-Essential	Essential	Essential
XP_012199117.1	SPRG_05123	Non-Essential	Non-Essential	Essential	Essential
XP_012199118.1	SPRG_05124	Non-Essential	Essential	Essential	Essential
XP_012199121.1	SPRG_05127	Non-Essential	Non-Essential	Essential	Essential
XP_012199124.1	SPRG_05130	Non-Essential	Non-Essential	Essential	Essential
XP_012199126.1	SPRG_05132	Non-Essential	Non-Essential	Essential	Essential
XP_012199128.1	SPRG_05134	Non-Essential	Essential	Essential	Essential
XP_012199137.1	SPRG_05143	Non-Essential	Essential	Non-Essential	Essential
XP_012199141.1	SPRG_05147	Non-Essential	Non-Essential	Essential	Essential
XP_012199144.1	SPRG_05150	Non-Essential	Non-Essential	Essential	Essential
XP_012199154.1	SPRG_05160	Non-Essential	Non-Essential	Essential	Essential
XP_012199155.1	SPRG_05161	Essential	Non-Essential	Non-Essential	Essential
XP_012199162.1	SPRG_05168	Non-Essential	Non-Essential	Essential	Essential
XP_012199170.1	SPRG_05176	Non-Essential	Non-Essential	Essential	Essential
XP_012199172.1	SPRG_05178	Non-Essential	Non-Essential	Essential	Essential
XP_012199188.1	SPRG_05194	Non-Essential	Non-Essential	Essential	Essential
XP_012199193.1	SPRG_05199	Non-Essential	Non-Essential	Essential	Essential
XP_012199196.1	SPRG_05203	Non-Essential	Non-Essential	Essential	Essential
XP_012199205.1	SPRG_05213	Non-Essential	Non-Essential	Essential	Essential
XP_012199209.1	SPRG_05217	Non-Essential	Non-Essential	Essential	Essential
XP_012199229.1	SPRG_05239	Non-Essential	Essential	Non-Essential	Essential
XP_012199230.1	SPRG_05240	Non-Essential	Non-Essential	Essential	Essential
XP_012199231.1	SPRG_05241	Non-Essential	Non-Essential	Essential	Essential
XP_012199234.1	SPRG_05244	Non-Essential	Non-Essential	Essential	Essential
XP_012199237.1	SPRG_05247	Non-Essential	Non-Essential	Essential	Essential
XP_012199239.1	SPRG_05249	Non-Essential	Non-Essential	Essential	Essential
XP_012199243.1	SPRG_05253	Non-Essential	Non-Essential	Essential	Essential
XP_012199263.1	SPRG_05273	Essential	Essential	Non-Essential	Essential
XP_012199270.1	SPRG_05280	Non-Essential	Essential	Non-Essential	Essential
XP_012199274.1	SPRG_05284	Non-Essential	Non-Essential	Essential	Essential
XP_012199275.1	SPRG_05285	Non-Essential	Essential	Essential	Essential
XP_012199284.1	SPRG_05296	Non-Essential	Non-Essential	Essential	Essential
XP_012199296.1	SPRG_05309	Non-Essential	Non-Essential	Essential	Essential
XP_012199312.1	SPRG_05326	Non-Essential	Essential	Essential	Essential
XP_012199314.1	SPRG_05328	Non-Essential	Non-Essential	Essential	Essential
XP_012199315.1	SPRG_05329	Non-Essential	Non-Essential	Essential	Essential
XP_012199322.1	SPRG_05336	Non-Essential	Non-Essential	Essential	Essential
XP_012199338.1	SPRG_05352	Non-Essential	Essential	Non-Essential	Essential
XP_012199349.1	SPRG_05363	Non-Essential	Non-Essential	Essential	Essential
XP_012199355.1	SPRG_05369	Non-Essential	Non-Essential	Essential	Essential
XP_012199357.1	SPRG_05371	Non-Essential	Non-Essential	Essential	Essential
XP_012199363.1	SPRG_19855	Essential	Essential	Essential	Essential
XP_012199368.1	SPRG_19861	Non-Essential	Essential	Non-Essential	Essential
XP_012199371.1	SPRG_04836	Non-Essential	Non-Essential	Essential	Essential
XP_012199372.1	SPRG_04837	Non-Essential	Non-Essential	Essential	Essential
XP_012199381.1	SPRG_04849	Non-Essential	Non-Essential	Essential	Essential
XP_012199390.1	SPRG_04859	Non-Essential	Essential	Non-Essential	Essential
XP_012199391.1	SPRG_04860	Non-Essential	Non-Essential	Essential	Essential
XP_012199402.1	SPRG_04871	Non-Essential	Essential	Non-Essential	Essential
XP_012199407.1	SPRG_04876	Non-Essential	Non-Essential	Essential	Essential
XP_012199422.1	SPRG_04892	Non-Essential	Non-Essential	Essential	Essential
XP_012199423.1	SPRG_04893	Non-Essential	Non-Essential	Essential	Essential
XP_012199424.1	SPRG_04894	Non-Essential	Non-Essential	Essential	Essential
XP_012199425.1	SPRG_04895	Non-Essential	Non-Essential	Essential	Essential
XP_012199427.1	SPRG_04897	Non-Essential	Non-Essential	Essential	Essential
XP_012199441.1	SPRG_04912	Non-Essential	Non-Essential	Essential	Essential
XP_012199467.1	SPRG_04939	Non-Essential	Non-Essential	Essential	Essential
XP_012199469.1	SPRG_04941	Non-Essential	Essential	Non-Essential	Essential
XP_012199476.1	SPRG_04948	Non-Essential	Essential	Essential	Essential
XP_012199489.1	SPRG_04961	Non-Essential	Non-Essential	Essential	Essential
XP_012199490.1	SPRG_04962	Non-Essential	Essential	Essential	Essential
XP_012199494.1	SPRG_04966	Non-Essential	Non-Essential	Essential	Essential
XP_012199496.1	SPRG_04968	Non-Essential	Non-Essential	Essential	Essential
XP_012199498.1	SPRG_04970	Non-Essential	Non-Essential	Essential	Essential
XP_012199499.1	SPRG_04971	Non-Essential	Non-Essential	Essential	Essential
XP_012199501.1	SPRG_04973	Non-Essential	Non-Essential	Essential	Essential
XP_012199502.1	SPRG_04974	Non-Essential	Non-Essential	Essential	Essential
XP_012199514.1	SPRG_19687	Non-Essential	Essential	Essential	Essential
XP_012199526.1	SPRG_19706	Non-Essential	Non-Essential	Essential	Essential
XP_012199531.1	SPRG_19711	Non-Essential	Non-Essential	Essential	Essential
XP_012199537.1	SPRG_19718	Non-Essential	Non-Essential	Essential	Essential
XP_012199538.1	SPRG_19719	Non-Essential	Non-Essential	Essential	Essential
XP_012199539.1	SPRG_19720	Non-Essential	Non-Essential	Essential	Essential
XP_012199546.1	SPRG_19727	Non-Essential	Essential	Essential	Essential
XP_012199553.1	SPRG_19734	Non-Essential	Non-Essential	Essential	Essential
XP_012199568.1	SPRG_22140	Non-Essential	Non-Essential	Essential	Essential
XP_012199574.1	SPRG_05465	Non-Essential	Non-Essential	Essential	Essential
XP_012199578.1	SPRG_05469	Non-Essential	Non-Essential	Essential	Essential
XP_012199579.1	SPRG_05470	Non-Essential	Essential	Essential	Essential
XP_012199580.1	SPRG_05471	Non-Essential	Non-Essential	Essential	Essential
XP_012199598.1	SPRG_05489	Non-Essential	Non-Essential	Essential	Essential
XP_012199605.1	SPRG_05496	Non-Essential	Essential	Essential	Essential
XP_012199609.1	SPRG_05500	Non-Essential	Non-Essential	Essential	Essential
XP_012199610.1	SPRG_05501	Non-Essential	Essential	Essential	Essential
XP_012199617.1	SPRG_05508	Non-Essential	Non-Essential	Essential	Essential
XP_012199618.1	SPRG_05509	Non-Essential	Non-Essential	Essential	Essential
XP_012199624.1	SPRG_05515	Non-Essential	Non-Essential	Essential	Essential
XP_012199636.1	SPRG_05527	Non-Essential	Essential	Essential	Essential
XP_012199638.1	SPRG_05530	Non-Essential	Essential	Non-Essential	Essential
XP_012199651.1	SPRG_05543	Non-Essential	Non-Essential	Essential	Essential
XP_012199661.1	SPRG_05554	Non-Essential	Non-Essential	Essential	Essential
XP_012199677.1	SPRG_05570	Non-Essential	Essential	Non-Essential	Essential
XP_012199687.1	SPRG_05580	Non-Essential	Non-Essential	Essential	Essential
XP_012199694.1	SPRG_05587	Non-Essential	Essential	Essential	Essential
XP_012199709.1	SPRG_05602	Non-Essential	Non-Essential	Essential	Essential
XP_012199710.1	SPRG_05603	Non-Essential	Non-Essential	Essential	Essential
XP_012199711.1	SPRG_05604	Non-Essential	Non-Essential	Essential	Essential
XP_012199720.1	SPRG_05614	Non-Essential	Essential	Non-Essential	Essential
XP_012199724.1	SPRG_05618	Non-Essential	Non-Essential	Essential	Essential
XP_012199726.1	SPRG_05620	Non-Essential	Non-Essential	Essential	Essential
XP_012199752.1	SPRG_05646	Non-Essential	Essential	Essential	Essential
XP_012199755.1	SPRG_05649	Non-Essential	Essential	Essential	Essential
XP_012199775.1	SPRG_19929	Non-Essential	Non-Essential	Essential	Essential
XP_012199791.1	SPRG_05820	Non-Essential	Non-Essential	Essential	Essential
XP_012199796.1	SPRG_05825	Non-Essential	Non-Essential	Essential	Essential
XP_012199802.1	SPRG_05832	Non-Essential	Non-Essential	Essential	Essential
XP_012199807.1	SPRG_05837	Non-Essential	Non-Essential	Essential	Essential
XP_012199808.1	SPRG_05838	Non-Essential	Non-Essential	Essential	Essential
XP_012199810.1	SPRG_05840	Non-Essential	Non-Essential	Essential	Essential
XP_012199811.1	SPRG_05841	Non-Essential	Non-Essential	Essential	Essential
XP_012199814.1	SPRG_05844	Non-Essential	Non-Essential	Essential	Essential
XP_012199818.1	SPRG_05848	Non-Essential	Non-Essential	Essential	Essential
XP_012199819.1	SPRG_05849	Non-Essential	Essential	Non-Essential	Essential
XP_012199821.1	SPRG_05851	Non-Essential	Non-Essential	Essential	Essential
XP_012199839.1	SPRG_05872	Non-Essential	Non-Essential	Essential	Essential
XP_012199841.1	SPRG_05874	Non-Essential	Non-Essential	Essential	Essential
XP_012199848.1	SPRG_05881	Non-Essential	Essential	Essential	Essential
XP_012199852.1	SPRG_05885	Non-Essential	Essential	Non-Essential	Essential
XP_012199857.1	SPRG_05890	Non-Essential	Essential	Non-Essential	Essential
XP_012199859.1	SPRG_05892	Non-Essential	Non-Essential	Essential	Essential
XP_012199865.1	SPRG_05898	Non-Essential	Essential	Non-Essential	Essential
XP_012199866.1	SPRG_05899	Non-Essential	Non-Essential	Essential	Essential
XP_012199868.1	SPRG_05901	Non-Essential	Non-Essential	Essential	Essential
XP_012199876.1	SPRG_05909	Non-Essential	Non-Essential	Essential	Essential
XP_012199877.1	SPRG_05910	Non-Essential	Non-Essential	Essential	Essential
XP_012199880.1	SPRG_05913	Non-Essential	Non-Essential	Essential	Essential
XP_012199883.1	SPRG_05917	Non-Essential	Non-Essential	Essential	Essential
XP_012199891.1	SPRG_05925	Non-Essential	Non-Essential	Essential	Essential
XP_012199901.1	SPRG_05936	Non-Essential	Non-Essential	Essential	Essential
XP_012199903.1	SPRG_05938	Non-Essential	Non-Essential	Essential	Essential
XP_012199907.1	SPRG_05942	Non-Essential	Non-Essential	Essential	Essential
XP_012199913.1	SPRG_05948	Non-Essential	Non-Essential	Essential	Essential
XP_012199914.1	SPRG_05949	Non-Essential	Non-Essential	Essential	Essential
XP_012199933.1	SPRG_05970	Non-Essential	Non-Essential	Essential	Essential
XP_012199940.1	SPRG_05977	Non-Essential	Essential	Essential	Essential
XP_012199945.1	SPRG_05984	Non-Essential	Non-Essential	Essential	Essential
XP_012199968.1	SPRG_06007	Non-Essential	Non-Essential	Essential	Essential
XP_012199970.1	SPRG_06012	Non-Essential	Non-Essential	Essential	Essential
XP_012199976.1	SPRG_06018	Non-Essential	Non-Essential	Essential	Essential
XP_012199980.1	SPRG_06023	Non-Essential	Non-Essential	Essential	Essential
XP_012199981.1	SPRG_06024	Non-Essential	Non-Essential	Essential	Essential
XP_012199990.1	SPRG_06034	Non-Essential	Non-Essential	Essential	Essential
XP_012199991.1	SPRG_06035	Non-Essential	Non-Essential	Essential	Essential
XP_012200000.1	SPRG_06044	Non-Essential	Non-Essential	Essential	Essential
XP_012200005.1	SPRG_20054	Non-Essential	Non-Essential	Essential	Essential
XP_012200008.1	SPRG_20058	Non-Essential	Essential	Non-Essential	Essential
XP_012200009.1	SPRG_20059	Non-Essential	Non-Essential	Essential	Essential
XP_012200015.1	SPRG_05378	Non-Essential	Essential	Non-Essential	Essential
XP_012200018.1	SPRG_05381	Non-Essential	Non-Essential	Essential	Essential
XP_012200033.1	SPRG_05398	Non-Essential	Non-Essential	Essential	Essential
XP_012200041.1	SPRG_05406	Non-Essential	Non-Essential	Essential	Essential
XP_012200074.1	SPRG_05439	Essential	Essential	Non-Essential	Essential
XP_012200082.1	SPRG_05448	Non-Essential	Non-Essential	Essential	Essential
XP_012200084.1	SPRG_05450	Non-Essential	Non-Essential	Essential	Essential
XP_012200090.1	SPRG_05456	Non-Essential	Non-Essential	Essential	Essential
XP_012200091.1	SPRG_05457	Non-Essential	Non-Essential	Essential	Essential
XP_012200092.1	SPRG_05458	Non-Essential	Non-Essential	Essential	Essential
XP_012200093.1	SPRG_05459	Non-Essential	Essential	Essential	Essential
XP_012200104.1	SPRG_19877	Non-Essential	Essential	Essential	Essential
XP_012200124.1	SPRG_19897	Non-Essential	Essential	Non-Essential	Essential
XP_012200129.1	SPRG_19902	Non-Essential	Non-Essential	Essential	Essential
XP_012200130.1	SPRG_19903	Non-Essential	Non-Essential	Essential	Essential
XP_012200132.1	SPRG_19905	Non-Essential	Essential	Essential	Essential
XP_012200133.1	SPRG_19906	Non-Essential	Essential	Essential	Essential
XP_012200134.1	SPRG_19907	Non-Essential	Non-Essential	Essential	Essential
XP_012200135.1	SPRG_19908	Non-Essential	Non-Essential	Essential	Essential
XP_012200138.1	SPRG_19911	Non-Essential	Non-Essential	Essential	Essential
XP_012200139.1	SPRG_19912	Non-Essential	Essential	Essential	Essential
XP_012200141.1	SPRG_19914	Non-Essential	Non-Essential	Essential	Essential
XP_012200142.1	SPRG_19915	Non-Essential	Non-Essential	Essential	Essential
XP_012200156.1	SPRG_22162	Non-Essential	Essential	Essential	Essential
XP_012200157.1	SPRG_22163	Non-Essential	Non-Essential	Essential	Essential
XP_012200161.1	SPRG_06046	Non-Essential	Non-Essential	Essential	Essential
XP_012200164.1	SPRG_06049	Non-Essential	Non-Essential	Essential	Essential
XP_012200166.1	SPRG_06051	Non-Essential	Essential	Essential	Essential
XP_012200167.1	SPRG_06052	Non-Essential	Essential	Essential	Essential
XP_012200170.1	SPRG_06055	Non-Essential	Non-Essential	Essential	Essential
XP_012200177.1	SPRG_06062	Essential	Essential	Essential	Essential
XP_012200180.1	SPRG_06065	Non-Essential	Non-Essential	Essential	Essential
XP_012200201.1	SPRG_06086	Non-Essential	Essential	Non-Essential	Essential
XP_012200210.1	SPRG_06095	Non-Essential	Essential	Essential	Essential
XP_012200221.1	SPRG_06106	Non-Essential	Non-Essential	Essential	Essential
XP_012200225.1	SPRG_06110	Non-Essential	Non-Essential	Essential	Essential
XP_012200232.1	SPRG_06117	Non-Essential	Non-Essential	Essential	Essential
XP_012200243.1	SPRG_06128	Non-Essential	Essential	Essential	Essential
XP_012200244.1	SPRG_06131	Non-Essential	Essential	Essential	Essential
XP_012200247.1	SPRG_06134	Non-Essential	Non-Essential	Essential	Essential
XP_012200263.1	SPRG_06150	Non-Essential	Essential	Non-Essential	Essential
XP_012200274.1	SPRG_06164	Non-Essential	Non-Essential	Essential	Essential
XP_012200275.1	SPRG_06165	Non-Essential	Non-Essential	Essential	Essential
XP_012200278.1	SPRG_06168	Non-Essential	Non-Essential	Essential	Essential
XP_012200281.1	SPRG_06171	Non-Essential	Non-Essential	Essential	Essential
XP_012200294.1	SPRG_06185	Non-Essential	Non-Essential	Essential	Essential
XP_012200310.1	SPRG_20080	Non-Essential	Non-Essential	Essential	Essential
XP_012200318.1	SPRG_20090	Non-Essential	Non-Essential	Essential	Essential
XP_012200326.1	SPRG_20100	Non-Essential	Non-Essential	Essential	Essential
XP_012200334.1	SPRG_20111	Non-Essential	Non-Essential	Essential	Essential
XP_012200336.1	SPRG_20113	Non-Essential	Essential	Non-Essential	Essential
XP_012200337.1	SPRG_20114	Non-Essential	Non-Essential	Essential	Essential
XP_012200343.1	SPRG_20123	Non-Essential	Non-Essential	Essential	Essential
XP_012200348.1	SPRG_22184	Non-Essential	Non-Essential	Essential	Essential
XP_012200355.1	SPRG_05676	Non-Essential	Non-Essential	Essential	Essential
XP_012200375.1	SPRG_05696	Essential	Essential	Non-Essential	Essential
XP_012200395.1	SPRG_05721	Non-Essential	Non-Essential	Essential	Essential
XP_012200403.1	SPRG_05729	Non-Essential	Essential	Non-Essential	Essential
XP_012200407.1	SPRG_05733	Non-Essential	Non-Essential	Essential	Essential
XP_012200417.1	SPRG_05743	Essential	Essential	Essential	Essential
XP_012200428.1	SPRG_05755	Non-Essential	Non-Essential	Essential	Essential
XP_012200431.1	SPRG_05758	Non-Essential	Essential	Non-Essential	Essential
XP_012200437.1	SPRG_05764	Essential	Essential	Non-Essential	Essential
XP_012200439.1	SPRG_05766	Non-Essential	Non-Essential	Essential	Essential
XP_012200451.1	SPRG_05778	Non-Essential	Non-Essential	Essential	Essential
XP_012200455.1	SPRG_05783	Non-Essential	Non-Essential	Essential	Essential
XP_012200464.1	SPRG_05792	Non-Essential	Non-Essential	Essential	Essential
XP_012200469.1	SPRG_05801	Non-Essential	Non-Essential	Essential	Essential
XP_012200471.1	SPRG_05803	Non-Essential	Essential	Essential	Essential
XP_012200486.1	SPRG_19953	Non-Essential	Non-Essential	Essential	Essential
XP_012200487.1	SPRG_19954	Non-Essential	Non-Essential	Essential	Essential
XP_012200489.1	SPRG_19956	Non-Essential	Essential	Non-Essential	Essential
XP_012200490.1	SPRG_19957	Non-Essential	Non-Essential	Essential	Essential
XP_012200497.1	SPRG_19965	Non-Essential	Non-Essential	Essential	Essential
XP_012200505.1	SPRG_19973	Essential	Non-Essential	Essential	Essential
XP_012200508.1	SPRG_19976	Non-Essential	Non-Essential	Essential	Essential
XP_012200512.1	SPRG_19980	Non-Essential	Non-Essential	Essential	Essential
XP_012200516.1	SPRG_19985	Non-Essential	Non-Essential	Essential	Essential
XP_012200520.1	SPRG_19989	Non-Essential	Non-Essential	Essential	Essential
XP_012200527.1	SPRG_19997	Non-Essential	Non-Essential	Essential	Essential
XP_012200532.1	SPRG_20002	Non-Essential	Non-Essential	Essential	Essential
XP_012200534.1	SPRG_20004	Non-Essential	Essential	Non-Essential	Essential
XP_012200535.1	SPRG_20005	Non-Essential	Non-Essential	Essential	Essential
XP_012200544.1	SPRG_20016	Non-Essential	Non-Essential	Essential	Essential
XP_012200545.1	SPRG_20017	Non-Essential	Non-Essential	Essential	Essential
XP_012200547.1	SPRG_20019	Non-Essential	Non-Essential	Essential	Essential
XP_012200560.1	SPRG_20032	Non-Essential	Non-Essential	Essential	Essential
XP_012200570.1	SPRG_20042	Non-Essential	Essential	Non-Essential	Essential
XP_012200575.1	SPRG_22172	Non-Essential	Non-Essential	Essential	Essential
XP_012200583.1	SPRG_22180	Non-Essential	Non-Essential	Essential	Essential
XP_012200601.1	SPRG_06393	Non-Essential	Non-Essential	Essential	Essential
XP_012200610.1	SPRG_06403	Non-Essential	Non-Essential	Essential	Essential
XP_012200617.1	SPRG_06410	Non-Essential	Non-Essential	Essential	Essential
XP_012200620.1	SPRG_06413	Non-Essential	Non-Essential	Essential	Essential
XP_012200621.1	SPRG_06414	Non-Essential	Non-Essential	Essential	Essential
XP_012200622.1	SPRG_06415	Non-Essential	Non-Essential	Essential	Essential
XP_012200624.1	SPRG_06417	Non-Essential	Non-Essential	Essential	Essential
XP_012200625.1	SPRG_06418	Non-Essential	Non-Essential	Essential	Essential
XP_012200627.1	SPRG_06420	Non-Essential	Non-Essential	Essential	Essential
XP_012200628.1	SPRG_06421	Non-Essential	Non-Essential	Essential	Essential
XP_012200629.1	SPRG_06422	Non-Essential	Non-Essential	Essential	Essential
XP_012200637.1	SPRG_06430	Non-Essential	Essential	Essential	Essential
XP_012200639.1	SPRG_06432	Non-Essential	Essential	Non-Essential	Essential
XP_012200641.1	SPRG_06434	Non-Essential	Non-Essential	Essential	Essential
XP_012200645.1	SPRG_06438	Non-Essential	Non-Essential	Essential	Essential
XP_012200646.1	SPRG_06439	Non-Essential	Non-Essential	Essential	Essential
XP_012200647.1	SPRG_06440	Non-Essential	Non-Essential	Essential	Essential
XP_012200652.1	SPRG_06445	Essential	Essential	Essential	Essential
XP_012200656.1	SPRG_06449	Non-Essential	Non-Essential	Essential	Essential
XP_012200662.1	SPRG_06455	Non-Essential	Non-Essential	Essential	Essential
XP_012200665.1	SPRG_06458	Non-Essential	Essential	Non-Essential	Essential
XP_012200666.1	SPRG_06459	Non-Essential	Essential	Non-Essential	Essential
XP_012200667.1	SPRG_06460	Non-Essential	Essential	Non-Essential	Essential
XP_012200668.1	SPRG_06461	Non-Essential	Essential	Non-Essential	Essential
XP_012200669.1	SPRG_06462	Non-Essential	Essential	Non-Essential	Essential
XP_012200670.1	SPRG_06463	Non-Essential	Essential	Non-Essential	Essential
XP_012200671.1	SPRG_06464	Non-Essential	Essential	Non-Essential	Essential
XP_012200672.1	SPRG_06465	Non-Essential	Essential	Non-Essential	Essential
XP_012200673.1	SPRG_06466	Non-Essential	Essential	Non-Essential	Essential
XP_012200674.1	SPRG_06467	Non-Essential	Essential	Non-Essential	Essential
XP_012200675.1	SPRG_06468	Non-Essential	Non-Essential	Essential	Essential
XP_012200677.1	SPRG_06470	Non-Essential	Non-Essential	Essential	Essential
XP_012200678.1	SPRG_06471	Non-Essential	Non-Essential	Essential	Essential
XP_012200681.1	SPRG_06474	Non-Essential	Non-Essential	Essential	Essential
XP_012200689.1	SPRG_06482	Non-Essential	Essential	Essential	Essential
XP_012200698.1	SPRG_06491	Non-Essential	Non-Essential	Essential	Essential
XP_012200705.1	SPRG_06498	Non-Essential	Essential	Non-Essential	Essential
XP_012200711.1	SPRG_06504	Non-Essential	Essential	Non-Essential	Essential
XP_012200712.1	SPRG_06505	Non-Essential	Essential	Non-Essential	Essential
XP_012200713.1	SPRG_06506	Non-Essential	Essential	Non-Essential	Essential
XP_012200714.1	SPRG_06507	Non-Essential	Essential	Non-Essential	Essential
XP_012200716.1	SPRG_06511	Non-Essential	Essential	Non-Essential	Essential
XP_012200720.1	SPRG_06515	Non-Essential	Non-Essential	Essential	Essential
XP_012200721.1	SPRG_06516	Non-Essential	Non-Essential	Essential	Essential
XP_012200722.1	SPRG_06517	Non-Essential	Non-Essential	Essential	Essential
XP_012200723.1	SPRG_06518	Non-Essential	Non-Essential	Essential	Essential
XP_012200727.1	SPRG_06522	Non-Essential	Non-Essential	Essential	Essential
XP_012200732.1	SPRG_06527	Non-Essential	Non-Essential	Essential	Essential
XP_012200735.1	SPRG_06530	Non-Essential	Essential	Non-Essential	Essential
XP_012200749.1	SPRG_06545	Non-Essential	Non-Essential	Essential	Essential
XP_012200770.1	SPRG_20149	Non-Essential	Non-Essential	Essential	Essential
XP_012200773.1	SPRG_20152	Non-Essential	Non-Essential	Essential	Essential
XP_012200774.1	SPRG_20153	Non-Essential	Non-Essential	Essential	Essential
XP_012200785.1	SPRG_06576	Non-Essential	Essential	Essential	Essential
XP_012200786.1	SPRG_06577	Non-Essential	Non-Essential	Essential	Essential
XP_012200788.1	SPRG_06579	Non-Essential	Essential	Essential	Essential
XP_012200799.1	SPRG_06590	Non-Essential	Essential	Essential	Essential
XP_012200800.1	SPRG_06591	Non-Essential	Essential	Essential	Essential
XP_012200816.1	SPRG_06607	Non-Essential	Non-Essential	Essential	Essential
XP_012200819.1	SPRG_06610	Non-Essential	Non-Essential	Essential	Essential
XP_012200825.1	SPRG_06618	Non-Essential	Non-Essential	Essential	Essential
XP_012200842.1	SPRG_06638	Non-Essential	Essential	Essential	Essential
XP_012200848.1	SPRG_06644	Non-Essential	Non-Essential	Essential	Essential
XP_012200856.1	SPRG_06652	Non-Essential	Essential	Essential	Essential
XP_012200864.1	SPRG_06660	Non-Essential	Non-Essential	Essential	Essential
XP_012200868.1	SPRG_06666	Non-Essential	Non-Essential	Essential	Essential
XP_012200869.1	SPRG_06667	Non-Essential	Essential	Essential	Essential
XP_012200878.1	SPRG_06676	Non-Essential	Essential	Non-Essential	Essential
XP_012200879.1	SPRG_06677	Essential	Essential	Non-Essential	Essential
XP_012200881.1	SPRG_06679	Non-Essential	Non-Essential	Essential	Essential
XP_012200885.1	SPRG_06683	Non-Essential	Essential	Essential	Essential
XP_012200887.1	SPRG_06685	Non-Essential	Essential	Essential	Essential
XP_012200888.1	SPRG_06686	Non-Essential	Non-Essential	Essential	Essential
XP_012200909.1	SPRG_06709	Non-Essential	Non-Essential	Essential	Essential
XP_012200912.1	SPRG_06712	Non-Essential	Essential	Essential	Essential
XP_012200916.1	SPRG_06717	Non-Essential	Non-Essential	Essential	Essential
XP_012200917.1	SPRG_06718	Non-Essential	Essential	Non-Essential	Essential
XP_012200942.1	SPRG_06745	Non-Essential	Non-Essential	Essential	Essential
XP_012200951.1	SPRG_06754	Non-Essential	Essential	Essential	Essential
XP_012200953.1	SPRG_06756	Non-Essential	Non-Essential	Essential	Essential
XP_012200966.1	SPRG_22187	Non-Essential	Non-Essential	Essential	Essential
XP_012200967.1	SPRG_06187	Non-Essential	Essential	Non-Essential	Essential
XP_012200970.1	SPRG_06190	Essential	Essential	Essential	Essential
XP_012200971.1	SPRG_06191	Non-Essential	Non-Essential	Essential	Essential
XP_012200980.1	SPRG_06200	Non-Essential	Essential	Essential	Essential
XP_012200987.1	SPRG_06207	Non-Essential	Essential	Essential	Essential
XP_012200989.1	SPRG_06209	Non-Essential	Non-Essential	Essential	Essential
XP_012200993.1	SPRG_06213	Non-Essential	Essential	Non-Essential	Essential
XP_012200996.1	SPRG_06216	Non-Essential	Essential	Non-Essential	Essential
XP_012200997.1	SPRG_06217	Non-Essential	Essential	Non-Essential	Essential
XP_012200998.1	SPRG_06218	Non-Essential	Essential	Non-Essential	Essential
XP_012201000.1	SPRG_06221	Essential	Essential	Essential	Essential
XP_012201010.1	SPRG_06232	Non-Essential	Non-Essential	Essential	Essential
XP_012201038.1	SPRG_06262	Non-Essential	Non-Essential	Essential	Essential
XP_012201043.1	SPRG_06267	Non-Essential	Non-Essential	Essential	Essential
XP_012201054.1	SPRG_06278	Non-Essential	Non-Essential	Essential	Essential
XP_012201062.1	SPRG_06287	Non-Essential	Non-Essential	Essential	Essential
XP_012201067.1	SPRG_06294	Non-Essential	Non-Essential	Essential	Essential
XP_012201087.1	SPRG_06316	Non-Essential	Non-Essential	Essential	Essential
XP_012201092.1	SPRG_06323	Non-Essential	Non-Essential	Essential	Essential
XP_012201101.1	SPRG_06332	Non-Essential	Non-Essential	Essential	Essential
XP_012201106.1	SPRG_06337	Non-Essential	Non-Essential	Essential	Essential
XP_012201107.1	SPRG_06338	Non-Essential	Non-Essential	Essential	Essential
XP_012201120.1	SPRG_06351	Non-Essential	Non-Essential	Essential	Essential
XP_012201124.1	SPRG_06355	Non-Essential	Non-Essential	Essential	Essential
XP_012201128.1	SPRG_06359	Non-Essential	Non-Essential	Essential	Essential
XP_012201136.1	SPRG_06367	Non-Essential	Non-Essential	Essential	Essential
XP_012201147.1	SPRG_20131	Non-Essential	Non-Essential	Essential	Essential
XP_012201151.1	SPRG_22185	Non-Essential	Non-Essential	Essential	Essential
XP_012201183.1	SPRG_20191	Non-Essential	Essential	Non-Essential	Essential
XP_012201189.1	SPRG_20198	Non-Essential	Non-Essential	Essential	Essential
XP_012201196.1	SPRG_20206	Non-Essential	Non-Essential	Essential	Essential
XP_012201201.1	SPRG_20212	Non-Essential	Non-Essential	Essential	Essential
XP_012201204.1	SPRG_20215	Non-Essential	Essential	Essential	Essential
XP_012201210.1	SPRG_20221	Non-Essential	Non-Essential	Essential	Essential
XP_012201227.1	SPRG_20241	Non-Essential	Essential	Non-Essential	Essential
XP_012201229.1	SPRG_20243	Non-Essential	Non-Essential	Essential	Essential
XP_012201232.1	SPRG_20246	Non-Essential	Essential	Essential	Essential
XP_012201239.1	SPRG_20255	Non-Essential	Non-Essential	Essential	Essential
XP_012201240.1	SPRG_20256	Non-Essential	Non-Essential	Essential	Essential
XP_012201242.1	SPRG_20259	Non-Essential	Non-Essential	Essential	Essential
XP_012201244.1	SPRG_20261	Non-Essential	Non-Essential	Essential	Essential
XP_012201247.1	SPRG_20264	Non-Essential	Essential	Essential	Essential
XP_012201256.1	SPRG_20273	Non-Essential	Essential	Non-Essential	Essential
XP_012201258.1	SPRG_20276	Non-Essential	Non-Essential	Essential	Essential
XP_012201259.1	SPRG_20277	Non-Essential	Non-Essential	Essential	Essential
XP_012201260.1	SPRG_20278	Non-Essential	Non-Essential	Essential	Essential
XP_012201261.1	SPRG_20280	Non-Essential	Non-Essential	Essential	Essential
XP_012201262.1	SPRG_20281	Non-Essential	Non-Essential	Essential	Essential
XP_012201265.1	SPRG_20286	Non-Essential	Essential	Essential	Essential
XP_012201273.1	SPRG_20295	Non-Essential	Essential	Non-Essential	Essential
XP_012201275.1	SPRG_20298	Non-Essential	Non-Essential	Essential	Essential
XP_012201291.1	SPRG_07104	Non-Essential	Essential	Non-Essential	Essential
XP_012201300.1	SPRG_07113	Essential	Essential	Non-Essential	Essential
XP_012201305.1	SPRG_07118	Non-Essential	Essential	Non-Essential	Essential
XP_012201306.1	SPRG_07119	Essential	Essential	Essential	Essential
XP_012201310.1	SPRG_07123	Non-Essential	Non-Essential	Essential	Essential
XP_012201316.1	SPRG_07129	Non-Essential	Non-Essential	Essential	Essential
XP_012201323.1	SPRG_07136	Non-Essential	Non-Essential	Essential	Essential
XP_012201324.1	SPRG_07137	Non-Essential	Non-Essential	Essential	Essential
XP_012201327.1	SPRG_07141	Non-Essential	Essential	Non-Essential	Essential
XP_012201328.1	SPRG_07142	Non-Essential	Non-Essential	Essential	Essential
XP_012201335.1	SPRG_07150	Non-Essential	Essential	Non-Essential	Essential
XP_012201337.1	SPRG_07152	Non-Essential	Essential	Non-Essential	Essential
XP_012201339.1	SPRG_07154	Non-Essential	Essential	Essential	Essential
XP_012201340.1	SPRG_07155	Non-Essential	Non-Essential	Essential	Essential
XP_012201342.1	SPRG_07157	Non-Essential	Non-Essential	Essential	Essential
XP_012201344.1	SPRG_07159	Non-Essential	Essential	Essential	Essential
XP_012201353.1	SPRG_07169	Non-Essential	Non-Essential	Essential	Essential
XP_012201354.1	SPRG_07170	Non-Essential	Essential	Essential	Essential
XP_012201362.1	SPRG_07178	Non-Essential	Non-Essential	Essential	Essential
XP_012201381.1	SPRG_07199	Non-Essential	Non-Essential	Essential	Essential
XP_012201382.1	SPRG_07200	Non-Essential	Non-Essential	Essential	Essential
XP_012201391.1	SPRG_07211	Non-Essential	Non-Essential	Essential	Essential
XP_012201398.1	SPRG_07222	Non-Essential	Non-Essential	Essential	Essential
XP_012201399.1	SPRG_07223	Non-Essential	Non-Essential	Essential	Essential
XP_012201403.1	SPRG_07227	Non-Essential	Non-Essential	Essential	Essential
XP_012201404.1	SPRG_07228	Non-Essential	Non-Essential	Essential	Essential
XP_012201409.1	SPRG_07235	Non-Essential	Non-Essential	Essential	Essential
XP_012201413.1	SPRG_07239	Non-Essential	Essential	Non-Essential	Essential
XP_012201421.1	SPRG_07249	Non-Essential	Non-Essential	Essential	Essential
XP_012201425.1	SPRG_07253	Non-Essential	Essential	Non-Essential	Essential
XP_012201427.1	SPRG_07255	Non-Essential	Non-Essential	Essential	Essential
XP_012201434.1	SPRG_07263	Non-Essential	Non-Essential	Essential	Essential
XP_012201435.1	SPRG_07264	Non-Essential	Non-Essential	Essential	Essential
XP_012201445.1	SPRG_07275	Non-Essential	Non-Essential	Essential	Essential
XP_012201451.1	SPRG_07282	Non-Essential	Non-Essential	Essential	Essential
XP_012201456.1	SPRG_07288	Non-Essential	Essential	Essential	Essential
XP_012201458.1	SPRG_20341	Non-Essential	Non-Essential	Essential	Essential
XP_012201460.1	SPRG_20343	Non-Essential	Essential	Non-Essential	Essential
XP_012201462.1	SPRG_20346	Non-Essential	Essential	Essential	Essential
XP_012201472.1	SPRG_07289	Non-Essential	Non-Essential	Essential	Essential
XP_012201476.1	SPRG_07294	Non-Essential	Essential	Non-Essential	Essential
XP_012201478.1	SPRG_07296	Non-Essential	Non-Essential	Essential	Essential
XP_012201484.1	SPRG_07302	Non-Essential	Non-Essential	Essential	Essential
XP_012201485.1	SPRG_07303	Non-Essential	Essential	Non-Essential	Essential
XP_012201492.1	SPRG_07310	Non-Essential	Non-Essential	Essential	Essential
XP_012201493.1	SPRG_07311	Non-Essential	Non-Essential	Essential	Essential
XP_012201499.1	SPRG_07319	Non-Essential	Non-Essential	Essential	Essential
XP_012201502.1	SPRG_07322	Non-Essential	Non-Essential	Essential	Essential
XP_012201503.1	SPRG_07323	Essential	Essential	Non-Essential	Essential
XP_012201504.1	SPRG_07324	Non-Essential	Non-Essential	Essential	Essential
XP_012201523.1	SPRG_07346	Non-Essential	Non-Essential	Essential	Essential
XP_012201524.1	SPRG_07347	Non-Essential	Non-Essential	Essential	Essential
XP_012201526.1	SPRG_07349	Essential	Essential	Non-Essential	Essential
XP_012201534.1	SPRG_07357	Non-Essential	Essential	Non-Essential	Essential
XP_012201555.1	SPRG_07379	Non-Essential	Non-Essential	Essential	Essential
XP_012201557.1	SPRG_07381	Non-Essential	Non-Essential	Essential	Essential
XP_012201558.1	SPRG_07382	Non-Essential	Non-Essential	Essential	Essential
XP_012201593.1	SPRG_07417	Essential	Essential	Essential	Essential
XP_012201595.1	SPRG_20359	Non-Essential	Non-Essential	Essential	Essential
XP_012201596.1	SPRG_20360	Non-Essential	Non-Essential	Essential	Essential
XP_012201598.1	SPRG_20362	Non-Essential	Non-Essential	Essential	Essential
XP_012201599.1	SPRG_20365	Non-Essential	Non-Essential	Essential	Essential
XP_012201601.1	SPRG_20368	Non-Essential	Non-Essential	Essential	Essential
XP_012201602.1	SPRG_20370	Non-Essential	Non-Essential	Essential	Essential
XP_012201604.1	SPRG_20374	Non-Essential	Non-Essential	Essential	Essential
XP_012201609.1	SPRG_20379	Non-Essential	Non-Essential	Essential	Essential
XP_012201614.1	SPRG_20384	Non-Essential	Non-Essential	Essential	Essential
XP_012201641.1	SPRG_06781	Essential	Essential	Non-Essential	Essential
XP_012201642.1	SPRG_06782	Non-Essential	Essential	Non-Essential	Essential
XP_012201643.1	SPRG_06783	Non-Essential	Non-Essential	Essential	Essential
XP_012201656.1	SPRG_06796	Non-Essential	Non-Essential	Essential	Essential
XP_012201660.1	SPRG_06800	Non-Essential	Non-Essential	Essential	Essential
XP_012201661.1	SPRG_06801	Non-Essential	Essential	Non-Essential	Essential
XP_012201668.1	SPRG_06810	Non-Essential	Non-Essential	Essential	Essential
XP_012201669.1	SPRG_06811	Non-Essential	Non-Essential	Essential	Essential
XP_012201671.1	SPRG_06813	Non-Essential	Non-Essential	Essential	Essential
XP_012201673.1	SPRG_06815	Non-Essential	Non-Essential	Essential	Essential
XP_012201679.1	SPRG_06821	Non-Essential	Essential	Essential	Essential
XP_012201682.1	SPRG_06824	Non-Essential	Non-Essential	Essential	Essential
XP_012201701.1	SPRG_06844	Non-Essential	Non-Essential	Essential	Essential
XP_012201702.1	SPRG_06845	Non-Essential	Non-Essential	Essential	Essential
XP_012201712.1	SPRG_06855	Non-Essential	Non-Essential	Essential	Essential
XP_012201713.1	SPRG_06856	Non-Essential	Non-Essential	Essential	Essential
XP_012201717.1	SPRG_06860	Non-Essential	Non-Essential	Essential	Essential
XP_012201724.1	SPRG_06870	Non-Essential	Essential	Non-Essential	Essential
XP_012201726.1	SPRG_06872	Non-Essential	Non-Essential	Essential	Essential
XP_012201732.1	SPRG_06878	Non-Essential	Essential	Non-Essential	Essential
XP_012201741.1	SPRG_06889	Non-Essential	Non-Essential	Essential	Essential
XP_012201743.1	SPRG_06891	Non-Essential	Non-Essential	Essential	Essential
XP_012201744.1	SPRG_06892	Non-Essential	Non-Essential	Essential	Essential
XP_012201750.1	SPRG_06898	Non-Essential	Non-Essential	Essential	Essential
XP_012201754.1	SPRG_06902	Non-Essential	Essential	Non-Essential	Essential
XP_012201760.1	SPRG_06909	Non-Essential	Non-Essential	Essential	Essential
XP_012201766.1	SPRG_06915	Non-Essential	Essential	Non-Essential	Essential
XP_012201793.1	SPRG_06937	Non-Essential	Non-Essential	Essential	Essential
XP_012201811.1	SPRG_06956	Non-Essential	Non-Essential	Essential	Essential
XP_012201824.1	SPRG_06971	Essential	Essential	Non-Essential	Essential
XP_012201840.1	SPRG_06987	Non-Essential	Essential	Essential	Essential
XP_012201842.1	SPRG_06989	Non-Essential	Essential	Non-Essential	Essential
XP_012201855.1	SPRG_07002	Non-Essential	Non-Essential	Essential	Essential
XP_012201864.1	SPRG_07012	Non-Essential	Essential	Essential	Essential
XP_012201866.1	SPRG_07014	Non-Essential	Non-Essential	Essential	Essential
XP_012201903.1	SPRG_07054	Non-Essential	Non-Essential	Essential	Essential
XP_012201915.1	SPRG_07067	Non-Essential	Non-Essential	Essential	Essential
XP_012201916.1	SPRG_07068	Non-Essential	Non-Essential	Essential	Essential
XP_012201923.1	SPRG_07077	Non-Essential	Non-Essential	Essential	Essential
XP_012201924.1	SPRG_07078	Non-Essential	Non-Essential	Essential	Essential
XP_012201941.1	SPRG_20327	Non-Essential	Non-Essential	Essential	Essential
XP_012201943.1	SPRG_20330	Non-Essential	Non-Essential	Essential	Essential
XP_012201944.1	SPRG_20331	Non-Essential	Essential	Essential	Essential
XP_012201946.1	SPRG_20336	Non-Essential	Non-Essential	Essential	Essential
XP_012201950.1	SPRG_07419	Non-Essential	Essential	Non-Essential	Essential
XP_012201951.1	SPRG_07420	Non-Essential	Non-Essential	Essential	Essential
XP_012201952.1	SPRG_07421	Non-Essential	Non-Essential	Essential	Essential
XP_012201955.1	SPRG_07424	Non-Essential	Non-Essential	Essential	Essential
XP_012201958.1	SPRG_07429	Non-Essential	Non-Essential	Essential	Essential
XP_012201965.1	SPRG_07436	Non-Essential	Essential	Essential	Essential
XP_012201966.1	SPRG_07437	Non-Essential	Essential	Non-Essential	Essential
XP_012201971.1	SPRG_07442	Non-Essential	Non-Essential	Essential	Essential
XP_012201977.1	SPRG_07448	Non-Essential	Non-Essential	Essential	Essential
XP_012201981.1	SPRG_07452	Non-Essential	Non-Essential	Essential	Essential
XP_012202001.1	SPRG_07473	Non-Essential	Non-Essential	Essential	Essential
XP_012202005.1	SPRG_07477	Non-Essential	Non-Essential	Essential	Essential
XP_012202014.1	SPRG_07486	Non-Essential	Non-Essential	Essential	Essential
XP_012202023.1	SPRG_07495	Non-Essential	Non-Essential	Essential	Essential
XP_012202026.1	SPRG_07498	Non-Essential	Non-Essential	Essential	Essential
XP_012202027.1	SPRG_07499	Non-Essential	Non-Essential	Essential	Essential
XP_012202032.1	SPRG_07504	Non-Essential	Non-Essential	Essential	Essential
XP_012202034.1	SPRG_07506	Non-Essential	Non-Essential	Essential	Essential
XP_012202039.1	SPRG_07511	Non-Essential	Non-Essential	Essential	Essential
XP_012202041.1	SPRG_07514	Non-Essential	Non-Essential	Essential	Essential
XP_012202047.1	SPRG_07520	Non-Essential	Essential	Essential	Essential
XP_012202060.1	SPRG_07534	Non-Essential	Essential	Non-Essential	Essential
XP_012202064.1	SPRG_07538	Non-Essential	Non-Essential	Essential	Essential
XP_012202072.1	SPRG_07548	Non-Essential	Non-Essential	Essential	Essential
XP_012202079.1	SPRG_07555	Non-Essential	Non-Essential	Essential	Essential
XP_012202087.1	SPRG_07563	Non-Essential	Essential	Essential	Essential
XP_012202088.1	SPRG_07564	Non-Essential	Non-Essential	Essential	Essential
XP_012202089.1	SPRG_07565	Non-Essential	Non-Essential	Essential	Essential
XP_012202090.1	SPRG_07566	Non-Essential	Non-Essential	Essential	Essential
XP_012202094.1	SPRG_07570	Non-Essential	Non-Essential	Essential	Essential
XP_012202096.1	SPRG_07572	Non-Essential	Non-Essential	Essential	Essential
XP_012202097.1	SPRG_07573	Essential	Essential	Non-Essential	Essential
XP_012202119.1	SPRG_22201	Non-Essential	Non-Essential	Essential	Essential
XP_012202120.1	SPRG_22202	Non-Essential	Non-Essential	Essential	Essential
XP_012202122.1	SPRG_07738	Non-Essential	Essential	Essential	Essential
XP_012202127.1	SPRG_07743	Non-Essential	Non-Essential	Essential	Essential
XP_012202131.1	SPRG_07747	Non-Essential	Essential	Essential	Essential
XP_012202137.1	SPRG_07753	Non-Essential	Essential	Essential	Essential
XP_012202163.1	SPRG_07779	Non-Essential	Non-Essential	Essential	Essential
XP_012202169.1	SPRG_07785	Non-Essential	Essential	Non-Essential	Essential
XP_012202187.1	SPRG_07804	Non-Essential	Essential	Essential	Essential
XP_012202190.1	SPRG_07807	Non-Essential	Non-Essential	Essential	Essential
XP_012202194.1	SPRG_07812	Non-Essential	Essential	Essential	Essential
XP_012202197.1	SPRG_07815	Non-Essential	Non-Essential	Essential	Essential
XP_012202244.1	SPRG_07863	Non-Essential	Essential	Essential	Essential
XP_012202251.1	SPRG_07870	Non-Essential	Non-Essential	Essential	Essential
XP_012202252.1	SPRG_07871	Non-Essential	Non-Essential	Essential	Essential
XP_012202253.1	SPRG_07872	Essential	Essential	Essential	Essential
XP_012202263.1	SPRG_20457	Non-Essential	Non-Essential	Essential	Essential
XP_012202274.1	SPRG_07599	Non-Essential	Essential	Essential	Essential
XP_012202284.1	SPRG_07613	Essential	Essential	Essential	Essential
XP_012202294.1	SPRG_07626	Non-Essential	Non-Essential	Essential	Essential
XP_012202317.1	SPRG_07649	Non-Essential	Non-Essential	Essential	Essential
XP_012202336.1	SPRG_07668	Non-Essential	Non-Essential	Essential	Essential
XP_012202338.1	SPRG_07670	Non-Essential	Non-Essential	Essential	Essential
XP_012202344.1	SPRG_07676	Non-Essential	Non-Essential	Essential	Essential
XP_012202348.1	SPRG_07680	Essential	Non-Essential	Non-Essential	Essential
XP_012202350.1	SPRG_07682	Non-Essential	Non-Essential	Essential	Essential
XP_012202357.1	SPRG_07689	Non-Essential	Non-Essential	Essential	Essential
XP_012202362.1	SPRG_07694	Non-Essential	Non-Essential	Essential	Essential
XP_012202370.1	SPRG_07702	Non-Essential	Essential	Non-Essential	Essential
XP_012202373.1	SPRG_07705	Non-Essential	Essential	Non-Essential	Essential
XP_012202374.1	SPRG_07706	Non-Essential	Essential	Non-Essential	Essential
XP_012202376.1	SPRG_07708	Non-Essential	Non-Essential	Essential	Essential
XP_012202385.1	SPRG_07720	Non-Essential	Non-Essential	Essential	Essential
XP_012202389.1	SPRG_07724	Non-Essential	Non-Essential	Essential	Essential
XP_012202392.1	SPRG_07727	Non-Essential	Non-Essential	Essential	Essential
XP_012202393.1	SPRG_07728	Non-Essential	Non-Essential	Essential	Essential
XP_012202398.1	SPRG_07734	Non-Essential	Non-Essential	Essential	Essential
XP_012202400.1	SPRG_07736	Non-Essential	Non-Essential	Essential	Essential
XP_012202405.1	SPRG_20422	Non-Essential	Essential	Non-Essential	Essential
XP_012202414.1	SPRG_20439	Non-Essential	Essential	Non-Essential	Essential
XP_012202415.1	SPRG_20440	Non-Essential	Essential	Non-Essential	Essential
XP_012202444.1	SPRG_08086	Non-Essential	Essential	Essential	Essential
XP_012202448.1	SPRG_08090	Non-Essential	Essential	Non-Essential	Essential
XP_012202452.1	SPRG_08094	Non-Essential	Essential	Essential	Essential
XP_012202456.1	SPRG_08098	Non-Essential	Essential	Non-Essential	Essential
XP_012202472.1	SPRG_08114	Non-Essential	Essential	Essential	Essential
XP_012202474.1	SPRG_08119	Non-Essential	Non-Essential	Essential	Essential
XP_012202482.1	SPRG_08127	Non-Essential	Non-Essential	Essential	Essential
XP_012202483.1	SPRG_08128	Non-Essential	Non-Essential	Essential	Essential
XP_012202485.1	SPRG_08130	Non-Essential	Non-Essential	Essential	Essential
XP_012202499.1	SPRG_08144	Non-Essential	Non-Essential	Essential	Essential
XP_012202506.1	SPRG_08152	Non-Essential	Essential	Non-Essential	Essential
XP_012202522.1	SPRG_20570	Non-Essential	Non-Essential	Essential	Essential
XP_012202544.1	SPRG_07882	Non-Essential	Essential	Essential	Essential
XP_012202553.1	SPRG_07891	Non-Essential	Non-Essential	Essential	Essential
XP_012202572.1	SPRG_20478	Non-Essential	Non-Essential	Essential	Essential
XP_012202573.1	SPRG_20479	Non-Essential	Non-Essential	Essential	Essential
XP_012202583.1	SPRG_20493	Non-Essential	Non-Essential	Essential	Essential
XP_012202595.1	SPRG_20507	Non-Essential	Non-Essential	Essential	Essential
XP_012202599.1	SPRG_20513	Non-Essential	Non-Essential	Essential	Essential
XP_012202606.1	SPRG_20520	Non-Essential	Non-Essential	Essential	Essential
XP_012202609.1	SPRG_20524	Non-Essential	Essential	Essential	Essential
XP_012202612.1	SPRG_20528	Non-Essential	Essential	Non-Essential	Essential
XP_012202613.1	SPRG_20529	Non-Essential	Essential	Non-Essential	Essential
XP_012202640.1	SPRG_07898	Non-Essential	Essential	Essential	Essential
XP_012202650.1	SPRG_07908	Non-Essential	Non-Essential	Essential	Essential
XP_012202653.1	SPRG_07911	Non-Essential	Non-Essential	Essential	Essential
XP_012202657.1	SPRG_07915	Non-Essential	Non-Essential	Essential	Essential
XP_012202676.1	SPRG_07935	Non-Essential	Non-Essential	Essential	Essential
XP_012202694.1	SPRG_07953	Non-Essential	Non-Essential	Essential	Essential
XP_012202716.1	SPRG_07978	Essential	Essential	Non-Essential	Essential
XP_012202724.1	SPRG_07986	Non-Essential	Non-Essential	Essential	Essential
XP_012202726.1	SPRG_07988	Non-Essential	Non-Essential	Essential	Essential
XP_012202734.1	SPRG_07996	Non-Essential	Non-Essential	Essential	Essential
XP_012202739.1	SPRG_08001	Non-Essential	Non-Essential	Essential	Essential
XP_012202777.1	SPRG_08042	Non-Essential	Non-Essential	Essential	Essential
XP_012202778.1	SPRG_08043	Non-Essential	Non-Essential	Essential	Essential
XP_012202779.1	SPRG_08044	Non-Essential	Non-Essential	Essential	Essential
XP_012202781.1	SPRG_08046	Non-Essential	Non-Essential	Essential	Essential
XP_012202800.1	SPRG_08165	Non-Essential	Non-Essential	Essential	Essential
XP_012202805.1	SPRG_08170	Non-Essential	Essential	Essential	Essential
XP_012202811.1	SPRG_08176	Non-Essential	Non-Essential	Essential	Essential
XP_012202826.1	SPRG_08191	Non-Essential	Essential	Essential	Essential
XP_012202840.1	SPRG_08205	Non-Essential	Non-Essential	Essential	Essential
XP_012202854.1	SPRG_08220	Non-Essential	Non-Essential	Essential	Essential
XP_012202868.1	SPRG_08234	Non-Essential	Non-Essential	Essential	Essential
XP_012202870.1	SPRG_08236	Non-Essential	Non-Essential	Essential	Essential
XP_012202878.1	SPRG_08245	Non-Essential	Non-Essential	Essential	Essential
XP_012202880.1	SPRG_08247	Non-Essential	Essential	Essential	Essential
XP_012202884.1	SPRG_08251	Non-Essential	Essential	Essential	Essential
XP_012202887.1	SPRG_08254	Non-Essential	Non-Essential	Essential	Essential
XP_012202890.1	SPRG_08257	Non-Essential	Non-Essential	Essential	Essential
XP_012202900.1	SPRG_08268	Non-Essential	Non-Essential	Essential	Essential
XP_012202901.1	SPRG_08269	Non-Essential	Non-Essential	Essential	Essential
XP_012202916.1	SPRG_08284	Non-Essential	Non-Essential	Essential	Essential
XP_012202917.1	SPRG_08285	Non-Essential	Non-Essential	Essential	Essential
XP_012202922.1	SPRG_08290	Non-Essential	Essential	Non-Essential	Essential
XP_012202923.1	SPRG_08291	Non-Essential	Essential	Non-Essential	Essential
XP_012202924.1	SPRG_08292	Non-Essential	Essential	Non-Essential	Essential
XP_012202928.1	SPRG_08296	Non-Essential	Essential	Non-Essential	Essential
XP_012202938.1	SPRG_08304	Non-Essential	Non-Essential	Essential	Essential
XP_012202941.1	SPRG_08307	Non-Essential	Non-Essential	Essential	Essential
XP_012202954.1	SPRG_08320	Non-Essential	Non-Essential	Essential	Essential
XP_012202960.1	SPRG_08326	Non-Essential	Non-Essential	Essential	Essential
XP_012202967.1	SPRG_08334	Non-Essential	Non-Essential	Essential	Essential
XP_012202974.1	SPRG_08341	Essential	Essential	Essential	Essential
XP_012202985.1	SPRG_08355	Non-Essential	Non-Essential	Essential	Essential
XP_012202986.1	SPRG_08356	Non-Essential	Non-Essential	Essential	Essential
XP_012202987.1	SPRG_08357	Non-Essential	Non-Essential	Essential	Essential
XP_012202999.1	SPRG_08370	Non-Essential	Essential	Non-Essential	Essential
XP_012203003.1	SPRG_08374	Non-Essential	Non-Essential	Essential	Essential
XP_012203007.1	SPRG_08378	Non-Essential	Non-Essential	Essential	Essential
XP_012203009.1	SPRG_08380	Non-Essential	Non-Essential	Essential	Essential
XP_012203017.1	SPRG_08391	Non-Essential	Essential	Essential	Essential
XP_012203021.1	SPRG_08395	Non-Essential	Non-Essential	Essential	Essential
XP_012203024.1	SPRG_08398	Non-Essential	Non-Essential	Essential	Essential
XP_012203029.1	SPRG_08403	Non-Essential	Essential	Non-Essential	Essential
XP_012203030.1	SPRG_08404	Non-Essential	Essential	Non-Essential	Essential
XP_012203031.1	SPRG_08405	Essential	Essential	Essential	Essential
XP_012203033.1	SPRG_08407	Non-Essential	Non-Essential	Essential	Essential
XP_012203035.1	SPRG_08409	Non-Essential	Non-Essential	Essential	Essential
XP_012203037.1	SPRG_08411	Non-Essential	Non-Essential	Essential	Essential
XP_012203040.1	SPRG_08414	Non-Essential	Non-Essential	Essential	Essential
XP_012203043.1	SPRG_08419	Non-Essential	Non-Essential	Essential	Essential
XP_012203046.1	SPRG_08422	Non-Essential	Essential	Essential	Essential
XP_012203052.1	SPRG_08428	Non-Essential	Essential	Essential	Essential
XP_012203055.1	SPRG_08431	Non-Essential	Non-Essential	Essential	Essential
XP_012203056.1	SPRG_08432	Non-Essential	Non-Essential	Essential	Essential
XP_012203057.1	SPRG_08433	Non-Essential	Non-Essential	Essential	Essential
XP_012203060.1	SPRG_20599	Non-Essential	Non-Essential	Essential	Essential
XP_012203068.1	SPRG_22221	Non-Essential	Non-Essential	Essential	Essential
XP_012203075.1	SPRG_08440	Non-Essential	Non-Essential	Essential	Essential
XP_012203079.1	SPRG_08444	Non-Essential	Non-Essential	Essential	Essential
XP_012203085.1	SPRG_08450	Non-Essential	Non-Essential	Essential	Essential
XP_012203097.1	SPRG_08462	Non-Essential	Non-Essential	Essential	Essential
XP_012203109.1	SPRG_08474	Non-Essential	Non-Essential	Essential	Essential
XP_012203110.1	SPRG_08475	Non-Essential	Non-Essential	Essential	Essential
XP_012203138.1	SPRG_08505	Essential	Essential	Non-Essential	Essential
XP_012203139.1	SPRG_08506	Non-Essential	Non-Essential	Essential	Essential
XP_012203140.1	SPRG_08507	Essential	Non-Essential	Non-Essential	Essential
XP_012203146.1	SPRG_08513	Non-Essential	Non-Essential	Essential	Essential
XP_012203157.1	SPRG_08524	Non-Essential	Non-Essential	Essential	Essential
XP_012203158.1	SPRG_08525	Non-Essential	Non-Essential	Essential	Essential
XP_012203160.1	SPRG_08527	Non-Essential	Non-Essential	Essential	Essential
XP_012203172.1	SPRG_08540	Non-Essential	Essential	Non-Essential	Essential
XP_012203173.1	SPRG_08542	Non-Essential	Essential	Essential	Essential
XP_012203181.1	SPRG_08550	Non-Essential	Non-Essential	Essential	Essential
XP_012203196.1	SPRG_08565	Non-Essential	Essential	Non-Essential	Essential
XP_012203204.1	SPRG_08574	Non-Essential	Non-Essential	Essential	Essential
XP_012203205.1	SPRG_08575	Non-Essential	Non-Essential	Essential	Essential
XP_012203206.1	SPRG_08576	Non-Essential	Non-Essential	Essential	Essential
XP_012203207.1	SPRG_08577	Non-Essential	Non-Essential	Essential	Essential
XP_012203226.1	SPRG_08592	Essential	Essential	Essential	Essential
XP_012203228.1	SPRG_08594	Non-Essential	Non-Essential	Essential	Essential
XP_012203231.1	SPRG_08597	Essential	Essential	Non-Essential	Essential
XP_012203237.1	SPRG_08603	Essential	Essential	Essential	Essential
XP_012203238.1	SPRG_08604	Non-Essential	Essential	Essential	Essential
XP_012203243.1	SPRG_08609	Non-Essential	Non-Essential	Essential	Essential
XP_012203245.1	SPRG_08611	Non-Essential	Non-Essential	Essential	Essential
XP_012203247.1	SPRG_08613	Non-Essential	Essential	Non-Essential	Essential
XP_012203248.1	SPRG_08614	Non-Essential	Essential	Non-Essential	Essential
XP_012203255.1	SPRG_08621	Non-Essential	Non-Essential	Essential	Essential
XP_012203258.1	SPRG_08624	Non-Essential	Non-Essential	Essential	Essential
XP_012203262.1	SPRG_08628	Non-Essential	Essential	Non-Essential	Essential
XP_012203275.1	SPRG_08641	Non-Essential	Non-Essential	Essential	Essential
XP_012203290.1	SPRG_08656	Non-Essential	Non-Essential	Essential	Essential
XP_012203300.1	SPRG_08667	Non-Essential	Non-Essential	Essential	Essential
XP_012203310.1	SPRG_08677	Non-Essential	Non-Essential	Essential	Essential
XP_012203312.1	SPRG_08679	Non-Essential	Non-Essential	Essential	Essential
XP_012203320.1	SPRG_08687	Non-Essential	Non-Essential	Essential	Essential
XP_012203353.1	SPRG_08725	Non-Essential	Non-Essential	Essential	Essential
XP_012203360.1	SPRG_22222	Non-Essential	Non-Essential	Essential	Essential
XP_012203370.1	SPRG_08748	Non-Essential	Non-Essential	Essential	Essential
XP_012203379.1	SPRG_08757	Non-Essential	Non-Essential	Essential	Essential
XP_012203386.1	SPRG_08764	Non-Essential	Non-Essential	Essential	Essential
XP_012203392.1	SPRG_08772	Non-Essential	Non-Essential	Essential	Essential
XP_012203395.1	SPRG_08775	Non-Essential	Essential	Essential	Essential
XP_012203401.1	SPRG_08781	Non-Essential	Non-Essential	Essential	Essential
XP_012203405.1	SPRG_08785	Non-Essential	Essential	Essential	Essential
XP_012203406.1	SPRG_08786	Non-Essential	Essential	Essential	Essential
XP_012203410.1	SPRG_08790	Non-Essential	Non-Essential	Essential	Essential
XP_012203417.1	SPRG_08797	Non-Essential	Non-Essential	Essential	Essential
XP_012203437.1	SPRG_08818	Non-Essential	Essential	Non-Essential	Essential
XP_012203438.1	SPRG_08819	Non-Essential	Non-Essential	Essential	Essential
XP_012203440.1	SPRG_08821	Non-Essential	Essential	Essential	Essential
XP_012203441.1	SPRG_08822	Non-Essential	Non-Essential	Essential	Essential
XP_012203443.1	SPRG_08824	Non-Essential	Non-Essential	Essential	Essential
XP_012203448.1	SPRG_08829	Non-Essential	Non-Essential	Essential	Essential
XP_012203452.1	SPRG_08833	Non-Essential	Non-Essential	Essential	Essential
XP_012203461.1	SPRG_08842	Essential	Non-Essential	Essential	Essential
XP_012203466.1	SPRG_08847	Non-Essential	Non-Essential	Essential	Essential
XP_012203472.1	SPRG_08853	Non-Essential	Non-Essential	Essential	Essential
XP_012203484.1	SPRG_08867	Non-Essential	Essential	Essential	Essential
XP_012203488.1	SPRG_08871	Essential	Essential	Essential	Essential
XP_012203491.1	SPRG_20700	Non-Essential	Non-Essential	Essential	Essential
XP_012203495.1	SPRG_20704	Non-Essential	Non-Essential	Essential	Essential
XP_012203503.1	SPRG_08992	Non-Essential	Non-Essential	Essential	Essential
XP_012203504.1	SPRG_08993	Non-Essential	Essential	Essential	Essential
XP_012203506.1	SPRG_08995	Non-Essential	Essential	Essential	Essential
XP_012203507.1	SPRG_08996	Non-Essential	Non-Essential	Essential	Essential
XP_012203508.1	SPRG_08997	Non-Essential	Essential	Essential	Essential
XP_012203520.1	SPRG_09009	Non-Essential	Essential	Non-Essential	Essential
XP_012203521.1	SPRG_09010	Non-Essential	Non-Essential	Essential	Essential
XP_012203531.1	SPRG_09020	Non-Essential	Non-Essential	Essential	Essential
XP_012203542.1	SPRG_09031	Non-Essential	Non-Essential	Essential	Essential
XP_012203547.1	SPRG_09037	Non-Essential	Non-Essential	Essential	Essential
XP_012203556.1	SPRG_09046	Non-Essential	Non-Essential	Essential	Essential
XP_012203557.1	SPRG_09047	Non-Essential	Non-Essential	Essential	Essential
XP_012203560.1	SPRG_09050	Non-Essential	Non-Essential	Essential	Essential
XP_012203573.1	SPRG_09064	Non-Essential	Essential	Essential	Essential
XP_012203574.1	SPRG_09065	Non-Essential	Non-Essential	Essential	Essential
XP_012203581.1	SPRG_09073	Non-Essential	Non-Essential	Essential	Essential
XP_012203583.1	SPRG_09075	Non-Essential	Essential	Essential	Essential
XP_012203599.1	SPRG_09091	Non-Essential	Non-Essential	Essential	Essential
XP_012203610.1	SPRG_08875	Non-Essential	Essential	Non-Essential	Essential
XP_012203614.1	SPRG_08879	Non-Essential	Essential	Non-Essential	Essential
XP_012203618.1	SPRG_08883	Non-Essential	Non-Essential	Essential	Essential
XP_012203641.1	SPRG_08906	Non-Essential	Non-Essential	Essential	Essential
XP_012203642.1	SPRG_08908	Non-Essential	Non-Essential	Essential	Essential
XP_012203647.1	SPRG_08913	Non-Essential	Non-Essential	Essential	Essential
XP_012203654.1	SPRG_08920	Non-Essential	Non-Essential	Essential	Essential
XP_012203655.1	SPRG_08921	Non-Essential	Non-Essential	Essential	Essential
XP_012203659.1	SPRG_08925	Non-Essential	Non-Essential	Essential	Essential
XP_012203667.1	SPRG_08933	Non-Essential	Non-Essential	Essential	Essential
XP_012203685.1	SPRG_08953	Non-Essential	Non-Essential	Essential	Essential
XP_012203686.1	SPRG_08954	Non-Essential	Non-Essential	Essential	Essential
XP_012203689.1	SPRG_08957	Non-Essential	Essential	Essential	Essential
XP_012203712.1	SPRG_08981	Non-Essential	Essential	Essential	Essential
XP_012203736.1	SPRG_20626	Non-Essential	Non-Essential	Essential	Essential
XP_012203758.1	SPRG_20649	Non-Essential	Non-Essential	Essential	Essential
XP_012203761.1	SPRG_20652	Non-Essential	Non-Essential	Essential	Essential
XP_012203775.1	SPRG_20672	Non-Essential	Essential	Non-Essential	Essential
XP_012203812.1	SPRG_09325	Non-Essential	Non-Essential	Essential	Essential
XP_012203817.1	SPRG_09330	Non-Essential	Non-Essential	Essential	Essential
XP_012203824.1	SPRG_09338	Non-Essential	Non-Essential	Essential	Essential
XP_012203825.1	SPRG_09339	Non-Essential	Essential	Non-Essential	Essential
XP_012203826.1	SPRG_09340	Non-Essential	Non-Essential	Essential	Essential
XP_012203827.1	SPRG_09341	Non-Essential	Non-Essential	Essential	Essential
XP_012203842.1	SPRG_09357	Essential	Essential	Essential	Essential
XP_012203843.1	SPRG_09358	Non-Essential	Non-Essential	Essential	Essential
XP_012203844.1	SPRG_09359	Non-Essential	Essential	Essential	Essential
XP_012203851.1	SPRG_09366	Non-Essential	Non-Essential	Essential	Essential
XP_012203854.1	SPRG_09369	Non-Essential	Non-Essential	Essential	Essential
XP_012203862.1	SPRG_09378	Non-Essential	Non-Essential	Essential	Essential
XP_012203867.1	SPRG_09383	Non-Essential	Non-Essential	Essential	Essential
XP_012203872.1	SPRG_09389	Non-Essential	Non-Essential	Essential	Essential
XP_012203876.1	SPRG_09393	Non-Essential	Non-Essential	Essential	Essential
XP_012203908.1	SPRG_09426	Non-Essential	Non-Essential	Essential	Essential
XP_012203912.1	SPRG_09430	Non-Essential	Non-Essential	Essential	Essential
XP_012203915.1	SPRG_09433	Non-Essential	Non-Essential	Essential	Essential
XP_012203939.1	SPRG_09110	Non-Essential	Non-Essential	Essential	Essential
XP_012203940.1	SPRG_09111	Non-Essential	Non-Essential	Essential	Essential
XP_012203942.1	SPRG_09114	Non-Essential	Non-Essential	Essential	Essential
XP_012203945.1	SPRG_09117	Non-Essential	Non-Essential	Essential	Essential
XP_012203946.1	SPRG_09118	Non-Essential	Non-Essential	Essential	Essential
XP_012203947.1	SPRG_09119	Non-Essential	Non-Essential	Essential	Essential
XP_012203956.1	SPRG_09128	Non-Essential	Non-Essential	Essential	Essential
XP_012203959.1	SPRG_09131	Non-Essential	Non-Essential	Essential	Essential
XP_012203990.1	SPRG_09165	Non-Essential	Essential	Essential	Essential
XP_012203993.1	SPRG_09168	Non-Essential	Non-Essential	Essential	Essential
XP_012204017.1	SPRG_20726	Non-Essential	Non-Essential	Essential	Essential
XP_012204024.1	SPRG_20734	Non-Essential	Non-Essential	Essential	Essential
XP_012204035.1	SPRG_09443	Essential	Essential	Essential	Essential
XP_012204050.1	SPRG_09462	Non-Essential	Essential	Non-Essential	Essential
XP_012204064.1	SPRG_09476	Non-Essential	Non-Essential	Essential	Essential
XP_012204089.1	SPRG_09504	Non-Essential	Non-Essential	Essential	Essential
XP_012204090.1	SPRG_09505	Non-Essential	Non-Essential	Essential	Essential
XP_012204097.1	SPRG_20760	Non-Essential	Essential	Non-Essential	Essential
XP_012204104.1	SPRG_20775	Non-Essential	Non-Essential	Essential	Essential
XP_012204115.1	SPRG_20788	Non-Essential	Non-Essential	Essential	Essential
XP_012204117.1	SPRG_20790	Non-Essential	Non-Essential	Essential	Essential
XP_012204119.1	SPRG_20792	Non-Essential	Non-Essential	Essential	Essential
XP_012204121.1	SPRG_20794	Non-Essential	Essential	Essential	Essential
XP_012204122.1	SPRG_20797	Non-Essential	Non-Essential	Essential	Essential
XP_012204130.1	SPRG_22244	Non-Essential	Non-Essential	Essential	Essential
XP_012204138.1	SPRG_09203	Non-Essential	Non-Essential	Essential	Essential
XP_012204139.1	SPRG_09204	Non-Essential	Non-Essential	Essential	Essential
XP_012204141.1	SPRG_09206	Non-Essential	Non-Essential	Essential	Essential
XP_012204174.1	SPRG_09243	Non-Essential	Non-Essential	Essential	Essential
XP_012204181.1	SPRG_09251	Non-Essential	Essential	Non-Essential	Essential
XP_012204193.1	SPRG_09272	Non-Essential	Non-Essential	Essential	Essential
XP_012204196.1	SPRG_09275	Non-Essential	Non-Essential	Essential	Essential
XP_012204199.1	SPRG_09278	Non-Essential	Non-Essential	Essential	Essential
XP_012204203.1	#N/A	Non-Essential	Essential	Essential	Essential
XP_012204209.1	SPRG_09288	Non-Essential	Non-Essential	Essential	Essential
XP_012204233.1	SPRG_20744	Non-Essential	Non-Essential	Essential	Essential
XP_012204268.1	SPRG_09729	Non-Essential	Non-Essential	Essential	Essential
XP_012204287.1	SPRG_09748	Non-Essential	Essential	Essential	Essential
XP_012204288.1	SPRG_09749	Non-Essential	Non-Essential	Essential	Essential
XP_012204297.1	SPRG_09758	Non-Essential	Non-Essential	Essential	Essential
XP_012204310.1	SPRG_09771	Non-Essential	Non-Essential	Essential	Essential
XP_012204312.1	SPRG_09773	Non-Essential	Essential	Essential	Essential
XP_012204313.1	#N/A	Non-Essential	Essential	Essential	Essential
XP_012204342.1	SPRG_09526	Non-Essential	Essential	Essential	Essential
XP_012204375.1	SPRG_09559	Non-Essential	Non-Essential	Essential	Essential
XP_012204378.1	SPRG_09562	Non-Essential	Non-Essential	Essential	Essential
XP_012204379.1	SPRG_09563	Non-Essential	Non-Essential	Essential	Essential
XP_012204383.1	SPRG_09567	Non-Essential	Non-Essential	Essential	Essential
XP_012204384.1	SPRG_09568	Non-Essential	Essential	Non-Essential	Essential
XP_012204385.1	SPRG_09569	Non-Essential	Essential	Non-Essential	Essential
XP_012204393.1	SPRG_09577	Non-Essential	Non-Essential	Essential	Essential
XP_012204394.1	SPRG_09578	Non-Essential	Non-Essential	Essential	Essential
XP_012204397.1	SPRG_09581	Non-Essential	Essential	Non-Essential	Essential
XP_012204426.1	SPRG_22245	Non-Essential	Essential	Non-Essential	Essential
XP_012204433.1	SPRG_09617	Non-Essential	Non-Essential	Essential	Essential
XP_012204442.1	SPRG_09626	Non-Essential	Non-Essential	Essential	Essential
XP_012204445.1	SPRG_09629	Non-Essential	Essential	Essential	Essential
XP_012204446.1	SPRG_09630	Non-Essential	Essential	Essential	Essential
XP_012204453.1	SPRG_09637	Non-Essential	Essential	Essential	Essential
XP_012204458.1	SPRG_09643	Non-Essential	Non-Essential	Essential	Essential
XP_012204459.1	SPRG_09644	Non-Essential	Essential	Non-Essential	Essential
XP_012204466.1	SPRG_09651	Non-Essential	Essential	Essential	Essential
XP_012204472.1	SPRG_09657	Non-Essential	Non-Essential	Essential	Essential
XP_012204495.1	SPRG_09681	Non-Essential	Non-Essential	Essential	Essential
XP_012204500.1	SPRG_09686	Non-Essential	Non-Essential	Essential	Essential
XP_012204507.1	SPRG_09693	Non-Essential	Essential	Essential	Essential
XP_012204508.1	SPRG_09694	Non-Essential	Non-Essential	Essential	Essential
XP_012204509.1	SPRG_09695	Essential	Essential	Essential	Essential
XP_012204526.1	SPRG_20824	Non-Essential	Essential	Essential	Essential
XP_012204542.1	SPRG_22249	Non-Essential	Non-Essential	Essential	Essential
XP_012204543.1	SPRG_22250	Non-Essential	Non-Essential	Essential	Essential
XP_012204551.1	SPRG_10203	Non-Essential	Non-Essential	Essential	Essential
XP_012204563.1	SPRG_10215	Non-Essential	Non-Essential	Essential	Essential
XP_012204580.1	SPRG_10234	Non-Essential	Non-Essential	Essential	Essential
XP_012204582.1	SPRG_10236	Non-Essential	Essential	Non-Essential	Essential
XP_012204601.1	SPRG_10255	Non-Essential	Non-Essential	Essential	Essential
XP_012204611.1	SPRG_10265	Non-Essential	Non-Essential	Essential	Essential
XP_012204619.1	SPRG_10273	Non-Essential	Non-Essential	Essential	Essential
XP_012204625.1	SPRG_10279	Non-Essential	Non-Essential	Essential	Essential
XP_012204626.1	SPRG_10280	Non-Essential	Non-Essential	Essential	Essential
XP_012204640.1	SPRG_10101	Non-Essential	Non-Essential	Essential	Essential
XP_012204641.1	SPRG_10103	Non-Essential	Non-Essential	Essential	Essential
XP_012204645.1	SPRG_10108	Non-Essential	Non-Essential	Essential	Essential
XP_012204655.1	SPRG_10118	Non-Essential	Essential	Non-Essential	Essential
XP_012204659.1	SPRG_10122	Non-Essential	Non-Essential	Essential	Essential
XP_012204660.1	SPRG_10123	Non-Essential	Non-Essential	Essential	Essential
XP_012204661.1	SPRG_10124	Non-Essential	Non-Essential	Essential	Essential
XP_012204669.1	SPRG_10132	Non-Essential	Non-Essential	Essential	Essential
XP_012204677.1	SPRG_10141	Non-Essential	Non-Essential	Essential	Essential
XP_012204679.1	SPRG_10143	Non-Essential	Non-Essential	Essential	Essential
XP_012204681.1	SPRG_10145	Non-Essential	Non-Essential	Essential	Essential
XP_012204732.1	SPRG_22257	Non-Essential	Non-Essential	Essential	Essential
XP_012204734.1	SPRG_10284	Non-Essential	Non-Essential	Essential	Essential
XP_012204746.1	SPRG_10296	Non-Essential	Non-Essential	Essential	Essential
XP_012204764.1	SPRG_10314	Non-Essential	Non-Essential	Essential	Essential
XP_012204766.1	SPRG_10316	Non-Essential	Non-Essential	Essential	Essential
XP_012204770.1	SPRG_10322	Non-Essential	Non-Essential	Essential	Essential
XP_012204777.1	SPRG_10330	Essential	Essential	Non-Essential	Essential
XP_012204778.1	SPRG_10331	Non-Essential	Non-Essential	Essential	Essential
XP_012204779.1	SPRG_10332	Non-Essential	Non-Essential	Essential	Essential
XP_012204784.1	SPRG_10337	Non-Essential	Non-Essential	Essential	Essential
XP_012204803.1	SPRG_10357	Non-Essential	Non-Essential	Essential	Essential
XP_012204805.1	SPRG_10359	Non-Essential	Non-Essential	Essential	Essential
XP_012204811.1	SPRG_10365	Non-Essential	Non-Essential	Essential	Essential
XP_012204813.1	SPRG_10367	Non-Essential	Non-Essential	Essential	Essential
XP_012204824.1	SPRG_22259	Non-Essential	Non-Essential	Essential	Essential
XP_012204826.1	SPRG_09784	Non-Essential	Non-Essential	Essential	Essential
XP_012204832.1	SPRG_09791	Non-Essential	Non-Essential	Essential	Essential
XP_012204835.1	SPRG_09794	Non-Essential	Non-Essential	Essential	Essential
XP_012204837.1	SPRG_09796	Non-Essential	Essential	Non-Essential	Essential
XP_012204838.1	SPRG_09797	Non-Essential	Non-Essential	Essential	Essential
XP_012204845.1	SPRG_09805	Non-Essential	Non-Essential	Essential	Essential
XP_012204852.1	SPRG_09812	Non-Essential	Non-Essential	Essential	Essential
XP_012204859.1	SPRG_09819	Non-Essential	Essential	Non-Essential	Essential
XP_012204861.1	SPRG_09821	Non-Essential	Non-Essential	Essential	Essential
XP_012204864.1	SPRG_09824	Non-Essential	Non-Essential	Essential	Essential
XP_012204868.1	SPRG_09828	Non-Essential	Non-Essential	Essential	Essential
XP_012204872.1	SPRG_09832	Non-Essential	Essential	Non-Essential	Essential
XP_012204888.1	SPRG_20854	Essential	Essential	Essential	Essential
XP_012204902.1	SPRG_10380	Non-Essential	Non-Essential	Essential	Essential
XP_012204903.1	SPRG_10381	Non-Essential	Essential	Essential	Essential
XP_012204904.1	SPRG_10382	Non-Essential	Non-Essential	Essential	Essential
XP_012204906.1	SPRG_10384	Non-Essential	Non-Essential	Essential	Essential
XP_012204907.1	SPRG_10385	Non-Essential	Non-Essential	Essential	Essential
XP_012204908.1	SPRG_10386	Non-Essential	Non-Essential	Essential	Essential
XP_012204910.1	SPRG_10388	Non-Essential	Non-Essential	Essential	Essential
XP_012204913.1	SPRG_10391	Non-Essential	Non-Essential	Essential	Essential
XP_012204917.1	SPRG_10395	Non-Essential	Non-Essential	Essential	Essential
XP_012204921.1	SPRG_10399	Non-Essential	Essential	Essential	Essential
XP_012204926.1	SPRG_10404	Non-Essential	Non-Essential	Essential	Essential
XP_012204927.1	SPRG_10405	Non-Essential	Non-Essential	Essential	Essential
XP_012204929.1	SPRG_10408	Non-Essential	Non-Essential	Essential	Essential
XP_012204937.1	SPRG_10419	Non-Essential	Non-Essential	Essential	Essential
XP_012204938.1	SPRG_10420	Non-Essential	Essential	Essential	Essential
XP_012204940.1	SPRG_10422	Non-Essential	Non-Essential	Essential	Essential
XP_012204942.1	SPRG_10424	Non-Essential	Non-Essential	Essential	Essential
XP_012204945.1	SPRG_10427	Non-Essential	Non-Essential	Essential	Essential
XP_012204954.1	SPRG_10438	Non-Essential	Non-Essential	Essential	Essential
XP_012204961.1	SPRG_10446	Non-Essential	Non-Essential	Essential	Essential
XP_012204966.1	SPRG_10451	Non-Essential	Non-Essential	Essential	Essential
XP_012204969.1	SPRG_10454	Non-Essential	Essential	Essential	Essential
XP_012204991.1	SPRG_20918	Non-Essential	Essential	Non-Essential	Essential
XP_012204995.1	SPRG_09852	Non-Essential	Non-Essential	Essential	Essential
XP_012204996.1	SPRG_09853	Non-Essential	Non-Essential	Essential	Essential
XP_012205006.1	SPRG_09866	Non-Essential	Non-Essential	Essential	Essential
XP_012205007.1	SPRG_09867	Non-Essential	Non-Essential	Essential	Essential
XP_012205008.1	SPRG_09868	Non-Essential	Non-Essential	Essential	Essential
XP_012205012.1	SPRG_09872	Non-Essential	Non-Essential	Essential	Essential
XP_012205017.1	SPRG_09877	Non-Essential	Non-Essential	Essential	Essential
XP_012205023.1	SPRG_09883	Non-Essential	Non-Essential	Essential	Essential
XP_012205028.1	SPRG_09889	Non-Essential	Essential	Essential	Essential
XP_012205030.1	SPRG_09892	Non-Essential	Non-Essential	Essential	Essential
XP_012205038.1	SPRG_09903	Non-Essential	Non-Essential	Essential	Essential
XP_012205040.1	SPRG_09905	Non-Essential	Non-Essential	Essential	Essential
XP_012205044.1	SPRG_09909	Non-Essential	Non-Essential	Essential	Essential
XP_012205047.1	SPRG_09913	Non-Essential	Essential	Essential	Essential
XP_012205048.1	SPRG_09914	Non-Essential	Essential	Non-Essential	Essential
XP_012205055.1	SPRG_09921	Non-Essential	Non-Essential	Essential	Essential
XP_012205057.1	SPRG_09923	Non-Essential	Non-Essential	Essential	Essential
XP_012205081.1	SPRG_10563	Non-Essential	Non-Essential	Essential	Essential
XP_012205082.1	SPRG_10564	Non-Essential	Non-Essential	Essential	Essential
XP_012205083.1	SPRG_10565	Non-Essential	Essential	Essential	Essential
XP_012205097.1	SPRG_10580	Non-Essential	Essential	Non-Essential	Essential
XP_012205098.1	SPRG_10581	Non-Essential	Non-Essential	Essential	Essential
XP_012205105.1	SPRG_10589	Non-Essential	Non-Essential	Essential	Essential
XP_012205113.1	SPRG_10597	Non-Essential	Non-Essential	Essential	Essential
XP_012205129.1	SPRG_10613	Non-Essential	Non-Essential	Essential	Essential
XP_012205134.1	SPRG_10619	Essential	Non-Essential	Non-Essential	Essential
XP_012205137.1	SPRG_10622	Non-Essential	Non-Essential	Essential	Essential
XP_012205146.1	SPRG_10631	Non-Essential	Non-Essential	Essential	Essential
XP_012205160.1	SPRG_20928	Non-Essential	Non-Essential	Essential	Essential
XP_012205162.1	SPRG_10811	Non-Essential	Non-Essential	Essential	Essential
XP_012205165.1	SPRG_10814	Non-Essential	Essential	Non-Essential	Essential
XP_012205167.1	SPRG_10816	Non-Essential	Non-Essential	Essential	Essential
XP_012205169.1	SPRG_10819	Non-Essential	Non-Essential	Essential	Essential
XP_012205173.1	SPRG_10824	Essential	Essential	Essential	Essential
XP_012205174.1	SPRG_10825	Non-Essential	Non-Essential	Essential	Essential
XP_012205175.1	SPRG_10826	Non-Essential	Non-Essential	Essential	Essential
XP_012205218.1	SPRG_10869	Non-Essential	Non-Essential	Essential	Essential
XP_012205228.1	SPRG_10879	Non-Essential	Essential	Non-Essential	Essential
XP_012205234.1	SPRG_10885	Non-Essential	Non-Essential	Essential	Essential
XP_012205237.1	SPRG_10888	Non-Essential	Non-Essential	Essential	Essential
XP_012205244.1	SPRG_10897	Non-Essential	Non-Essential	Essential	Essential
XP_012205274.1	SPRG_10648	Non-Essential	Non-Essential	Essential	Essential
XP_012205278.1	SPRG_10652	Non-Essential	Non-Essential	Essential	Essential
XP_012205306.1	SPRG_10682	Non-Essential	Non-Essential	Essential	Essential
XP_012205308.1	SPRG_10684	Non-Essential	Non-Essential	Essential	Essential
XP_012205311.1	SPRG_10687	Non-Essential	Non-Essential	Essential	Essential
XP_012205322.1	SPRG_10698	Non-Essential	Essential	Non-Essential	Essential
XP_012205333.1	SPRG_10710	Non-Essential	Non-Essential	Essential	Essential
XP_012205334.1	SPRG_10711	Non-Essential	Non-Essential	Essential	Essential
XP_012205337.1	SPRG_10715	Non-Essential	Non-Essential	Essential	Essential
XP_012205353.1	SPRG_10028	Non-Essential	Essential	Non-Essential	Essential
XP_012205374.1	SPRG_10051	Non-Essential	Non-Essential	Essential	Essential
XP_012205380.1	SPRG_10057	Non-Essential	Essential	Non-Essential	Essential
XP_012205384.1	SPRG_10063	Non-Essential	Essential	Non-Essential	Essential
XP_012205389.1	SPRG_10069	Non-Essential	Non-Essential	Essential	Essential
XP_012205394.1	SPRG_10075	Non-Essential	Non-Essential	Essential	Essential
XP_012205400.1	SPRG_10082	Non-Essential	Non-Essential	Essential	Essential
XP_012205403.1	SPRG_10085	Non-Essential	Essential	Non-Essential	Essential
XP_012205405.1	SPRG_10087	Non-Essential	Non-Essential	Essential	Essential
XP_012205407.1	SPRG_10089	Non-Essential	Essential	Essential	Essential
XP_012205413.1	SPRG_20888	Non-Essential	Non-Essential	Essential	Essential
XP_012205414.1	SPRG_20889	Non-Essential	Non-Essential	Essential	Essential
XP_012205418.1	SPRG_22254	Non-Essential	Non-Essential	Essential	Essential
XP_012205420.1	SPRG_22256	Non-Essential	Essential	Non-Essential	Essential
XP_012205429.1	SPRG_11222	Non-Essential	Non-Essential	Essential	Essential
XP_012205438.1	SPRG_11232	Non-Essential	Non-Essential	Essential	Essential
XP_012205451.1	SPRG_11250	Non-Essential	Non-Essential	Essential	Essential
XP_012205455.1	SPRG_11254	Non-Essential	Non-Essential	Essential	Essential
XP_012205459.1	SPRG_11258	Non-Essential	Essential	Essential	Essential
XP_012205460.1	SPRG_11259	Non-Essential	Essential	Non-Essential	Essential
XP_012205465.1	SPRG_11264	Non-Essential	Non-Essential	Essential	Essential
XP_012205469.1	SPRG_11268	Non-Essential	Non-Essential	Essential	Essential
XP_012205475.1	SPRG_11274	Non-Essential	Essential	Non-Essential	Essential
XP_012205483.1	SPRG_11282	Non-Essential	Non-Essential	Essential	Essential
XP_012205495.1	SPRG_11294	Non-Essential	Essential	Non-Essential	Essential
XP_012205529.1	SPRG_10489	Non-Essential	Non-Essential	Essential	Essential
XP_012205533.1	SPRG_10493	Non-Essential	Non-Essential	Essential	Essential
XP_012205549.1	SPRG_10509	Non-Essential	Non-Essential	Essential	Essential
XP_012205551.1	SPRG_10511	Non-Essential	Non-Essential	Essential	Essential
XP_012205552.1	SPRG_10512	Non-Essential	Non-Essential	Essential	Essential
XP_012205553.1	SPRG_10513	Non-Essential	Non-Essential	Essential	Essential
XP_012205561.1	SPRG_10521	Non-Essential	Non-Essential	Essential	Essential
XP_012205569.1	SPRG_10530	Non-Essential	Essential	Essential	Essential
XP_012205571.1	SPRG_10532	Non-Essential	Non-Essential	Essential	Essential
XP_012205574.1	SPRG_10535	Non-Essential	Essential	Non-Essential	Essential
XP_012205584.1	SPRG_10546	Non-Essential	Essential	Essential	Essential
XP_012205586.1	SPRG_10548	Non-Essential	Non-Essential	Essential	Essential
XP_012205591.1	SPRG_10553	Non-Essential	Non-Essential	Essential	Essential
XP_012205597.1	SPRG_20925	Non-Essential	Non-Essential	Essential	Essential
XP_012205599.1	SPRG_11062	Non-Essential	Non-Essential	Essential	Essential
XP_012205604.1	SPRG_11067	Non-Essential	Non-Essential	Essential	Essential
XP_012205625.1	SPRG_11090	Non-Essential	Essential	Non-Essential	Essential
XP_012205626.1	SPRG_11091	Non-Essential	Non-Essential	Essential	Essential
XP_012205627.1	SPRG_11092	Non-Essential	Non-Essential	Essential	Essential
XP_012205631.1	SPRG_11096	Non-Essential	Essential	Non-Essential	Essential
XP_012205637.1	SPRG_11102	Non-Essential	Non-Essential	Essential	Essential
XP_012205638.1	SPRG_11103	Non-Essential	Essential	Essential	Essential
XP_012205639.1	SPRG_11104	Non-Essential	Non-Essential	Essential	Essential
XP_012205654.1	SPRG_11119	Non-Essential	Non-Essential	Essential	Essential
XP_012205661.1	SPRG_11126	Non-Essential	Essential	Non-Essential	Essential
XP_012205664.1	SPRG_11129	Non-Essential	Non-Essential	Essential	Essential
XP_012205674.1	SPRG_11139	Non-Essential	Non-Essential	Essential	Essential
XP_012205675.1	SPRG_11140	Non-Essential	Non-Essential	Essential	Essential
XP_012205677.1	SPRG_20971	Non-Essential	Non-Essential	Essential	Essential
XP_012205682.1	SPRG_10724	Non-Essential	Essential	Non-Essential	Essential
XP_012205685.1	SPRG_10727	Non-Essential	Non-Essential	Essential	Essential
XP_012205689.1	SPRG_10731	Non-Essential	Essential	Essential	Essential
XP_012205690.1	SPRG_10732	Non-Essential	Non-Essential	Essential	Essential
XP_012205691.1	SPRG_10733	Non-Essential	Non-Essential	Essential	Essential
XP_012205692.1	SPRG_10734	Non-Essential	Non-Essential	Essential	Essential
XP_012205703.1	SPRG_10745	Non-Essential	Non-Essential	Essential	Essential
XP_012205718.1	SPRG_10763	Non-Essential	Essential	Non-Essential	Essential
XP_012205719.1	SPRG_10764	Non-Essential	Non-Essential	Essential	Essential
XP_012205722.1	SPRG_10768	Non-Essential	Non-Essential	Essential	Essential
XP_012205729.1	SPRG_10776	Non-Essential	Non-Essential	Essential	Essential
XP_012205735.1	SPRG_10782	Non-Essential	Non-Essential	Essential	Essential
XP_012205747.1	SPRG_10794	Non-Essential	Non-Essential	Essential	Essential
XP_012205748.1	SPRG_10795	Essential	Essential	Essential	Essential
XP_012205750.1	SPRG_10797	Non-Essential	Non-Essential	Essential	Essential
XP_012205759.1	SPRG_10808	Non-Essential	Essential	Essential	Essential
XP_012205762.1	SPRG_20936	Essential	Essential	Non-Essential	Essential
XP_012205775.1	SPRG_11382	Non-Essential	Non-Essential	Essential	Essential
XP_012205789.1	SPRG_11397	Non-Essential	Essential	Essential	Essential
XP_012205792.1	SPRG_11400	Non-Essential	Essential	Essential	Essential
XP_012205805.1	SPRG_11414	Non-Essential	Essential	Essential	Essential
XP_012205806.1	SPRG_11415	Non-Essential	Essential	Essential	Essential
XP_012205807.1	SPRG_11416	Non-Essential	Essential	Essential	Essential
XP_012205810.1	SPRG_11419	Non-Essential	Non-Essential	Essential	Essential
XP_012205813.1	SPRG_11422	Non-Essential	Non-Essential	Essential	Essential
XP_012205814.1	SPRG_11423	Non-Essential	Non-Essential	Essential	Essential
XP_012205820.1	SPRG_11429	Non-Essential	Non-Essential	Essential	Essential
XP_012205827.1	SPRG_11436	Non-Essential	Non-Essential	Essential	Essential
XP_012205848.1	SPRG_11449	Non-Essential	Non-Essential	Essential	Essential
XP_012205851.1	SPRG_11452	Non-Essential	Non-Essential	Essential	Essential
XP_012205852.1	SPRG_11453	Non-Essential	Non-Essential	Essential	Essential
XP_012205855.1	SPRG_11456	Non-Essential	Essential	Essential	Essential
XP_012205856.1	SPRG_11457	Non-Essential	Non-Essential	Essential	Essential
XP_012205862.1	SPRG_11464	Non-Essential	Non-Essential	Essential	Essential
XP_012205864.1	SPRG_11466	Non-Essential	Non-Essential	Essential	Essential
XP_012205867.1	SPRG_11469	Non-Essential	Non-Essential	Essential	Essential
XP_012205868.1	SPRG_11470	Non-Essential	Non-Essential	Essential	Essential
XP_012205871.1	SPRG_11473	Non-Essential	Essential	Non-Essential	Essential
XP_012205874.1	SPRG_11476	Non-Essential	Essential	Essential	Essential
XP_012205881.1	SPRG_11484	Non-Essential	Essential	Essential	Essential
XP_012205883.1	SPRG_11486	Non-Essential	Non-Essential	Essential	Essential
XP_012205884.1	SPRG_11487	Non-Essential	Essential	Essential	Essential
XP_012205888.1	SPRG_11491	Non-Essential	Non-Essential	Essential	Essential
XP_012205889.1	SPRG_11492	Non-Essential	Non-Essential	Essential	Essential
XP_012205890.1	SPRG_11493	Non-Essential	Essential	Essential	Essential
XP_012205893.1	SPRG_11497	Non-Essential	Essential	Essential	Essential
XP_012205895.1	SPRG_11500	Non-Essential	Essential	Non-Essential	Essential
XP_012205896.1	SPRG_11501	Non-Essential	Essential	Essential	Essential
XP_012205921.1	SPRG_11527	Non-Essential	Non-Essential	Essential	Essential
XP_012205922.1	SPRG_11528	Non-Essential	Non-Essential	Essential	Essential
XP_012205923.1	SPRG_11531	Non-Essential	Non-Essential	Essential	Essential
XP_012205927.1	SPRG_11535	Non-Essential	Non-Essential	Essential	Essential
XP_012205935.1	SPRG_22282	Non-Essential	Essential	Non-Essential	Essential
XP_012205944.1	SPRG_11606	Non-Essential	Non-Essential	Essential	Essential
XP_012205946.1	SPRG_11608	Non-Essential	Non-Essential	Essential	Essential
XP_012205974.1	SPRG_11636	Essential	Non-Essential	Essential	Essential
XP_012205977.1	SPRG_11639	Non-Essential	Non-Essential	Essential	Essential
XP_012205984.1	SPRG_11646	Non-Essential	Non-Essential	Essential	Essential
XP_012205986.1	SPRG_11648	Non-Essential	Non-Essential	Essential	Essential
XP_012205987.1	SPRG_11649	Non-Essential	Non-Essential	Essential	Essential
XP_012205988.1	SPRG_11650	Non-Essential	Non-Essential	Essential	Essential
XP_012205995.1	SPRG_11658	Non-Essential	Non-Essential	Essential	Essential
XP_012206000.1	SPRG_11664	Non-Essential	Non-Essential	Essential	Essential
XP_012206005.1	SPRG_21039	Non-Essential	Non-Essential	Essential	Essential
XP_012206014.1	SPRG_11147	Non-Essential	Non-Essential	Essential	Essential
XP_012206025.1	SPRG_11162	Non-Essential	Essential	Non-Essential	Essential
XP_012206026.1	SPRG_11163	Non-Essential	Essential	Non-Essential	Essential
XP_012206029.1	SPRG_11166	Non-Essential	Essential	Non-Essential	Essential
XP_012206031.1	SPRG_11169	Non-Essential	Non-Essential	Essential	Essential
XP_012206043.1	SPRG_11185	Non-Essential	Non-Essential	Essential	Essential
XP_012206044.1	SPRG_11186	Non-Essential	Non-Essential	Essential	Essential
XP_012206045.1	SPRG_11187	Non-Essential	Non-Essential	Essential	Essential
XP_012206048.1	SPRG_11190	Non-Essential	Non-Essential	Essential	Essential
XP_012206052.1	SPRG_11194	Non-Essential	Non-Essential	Essential	Essential
XP_012206082.1	SPRG_22275	Non-Essential	Non-Essential	Essential	Essential
XP_012206096.1	SPRG_09952	Non-Essential	Essential	Essential	Essential
XP_012206097.1	SPRG_09953	Non-Essential	Essential	Essential	Essential
XP_012206098.1	SPRG_09954	Non-Essential	Non-Essential	Essential	Essential
XP_012206100.1	SPRG_09956	Non-Essential	Essential	Non-Essential	Essential
XP_012206101.1	SPRG_09957	Non-Essential	Essential	Non-Essential	Essential
XP_012206108.1	SPRG_09964	Non-Essential	Essential	Non-Essential	Essential
XP_012206115.1	SPRG_09971	Non-Essential	Essential	Essential	Essential
XP_012206125.1	SPRG_09981	Non-Essential	Non-Essential	Essential	Essential
XP_012206126.1	SPRG_09982	Non-Essential	Non-Essential	Essential	Essential
XP_012206157.1	SPRG_10014	Non-Essential	Non-Essential	Essential	Essential
XP_012206168.1	SPRG_11898	Non-Essential	Non-Essential	Essential	Essential
XP_012206173.1	SPRG_11903	Non-Essential	Non-Essential	Essential	Essential
XP_012206177.1	SPRG_11908	Non-Essential	Essential	Essential	Essential
XP_012206187.1	SPRG_11918	Non-Essential	Essential	Non-Essential	Essential
XP_012206192.1	SPRG_11924	Non-Essential	Non-Essential	Essential	Essential
XP_012206193.1	SPRG_11925	Non-Essential	Essential	Non-Essential	Essential
XP_012206200.1	SPRG_11932	Non-Essential	Non-Essential	Essential	Essential
XP_012206202.1	SPRG_11935	Non-Essential	Non-Essential	Essential	Essential
XP_012206203.1	SPRG_11936	Non-Essential	Non-Essential	Essential	Essential
XP_012206209.1	SPRG_11942	Non-Essential	Essential	Non-Essential	Essential
XP_012206210.1	SPRG_11943	Non-Essential	Non-Essential	Essential	Essential
XP_012206224.1	SPRG_11957	Non-Essential	Non-Essential	Essential	Essential
XP_012206231.1	SPRG_11966	Non-Essential	Non-Essential	Essential	Essential
XP_012206232.1	SPRG_11967	Non-Essential	Essential	Non-Essential	Essential
XP_012206235.1	SPRG_11970	Non-Essential	Essential	Non-Essential	Essential
XP_012206236.1	SPRG_11971	Non-Essential	Essential	Non-Essential	Essential
XP_012206243.1	SPRG_21067	Non-Essential	Non-Essential	Essential	Essential
XP_012206247.1	SPRG_22289	Non-Essential	Non-Essential	Essential	Essential
XP_012206248.1	SPRG_11803	Non-Essential	Essential	Non-Essential	Essential
XP_012206259.1	SPRG_11814	Non-Essential	Non-Essential	Essential	Essential
XP_012206274.1	SPRG_11830	Non-Essential	Essential	Essential	Essential
XP_012206278.1	SPRG_11834	Non-Essential	Essential	Essential	Essential
XP_012206282.1	SPRG_11838	Non-Essential	Non-Essential	Essential	Essential
XP_012206284.1	SPRG_11840	Non-Essential	Essential	Non-Essential	Essential
XP_012206288.1	SPRG_11844	Non-Essential	Non-Essential	Essential	Essential
XP_012206291.1	SPRG_11849	Non-Essential	Non-Essential	Essential	Essential
XP_012206292.1	SPRG_11850	Essential	Essential	Essential	Essential
XP_012206316.1	SPRG_11875	Non-Essential	Non-Essential	Essential	Essential
XP_012206322.1	#N/A	Non-Essential	Non-Essential	Essential	Essential
XP_012206347.1	SPRG_11753	Non-Essential	Non-Essential	Essential	Essential
XP_012206370.1	SPRG_11778	Non-Essential	Non-Essential	Essential	Essential
XP_012206373.1	SPRG_11781	Non-Essential	Non-Essential	Essential	Essential
XP_012206377.1	SPRG_11785	Non-Essential	Non-Essential	Essential	Essential
XP_012206380.1	SPRG_11788	Non-Essential	Non-Essential	Essential	Essential
XP_012206398.1	SPRG_11978	Non-Essential	Non-Essential	Essential	Essential
XP_012206400.1	SPRG_11980	Non-Essential	Essential	Essential	Essential
[truncated: 1,014 more rows]

## Sheet: S3 Table
S3 Table: List of FDA-approved compounds against non-homologous essential proteins from S. parasitica (39 compounds). Among the total of 45 FDA-approved compounds against non-homologous essential proteins from S. parasitica, the DrugBank entries with low scores of being inhibitor were removed (DB01987, DB03147, DB03247, DB00140, DB09510, DB09513), resulting in a total of 39 FDA-approved compounds…
Group	Interacting_Proteins	SPRG_ID	SPRG_Protein_Name	Structural Similarity (PDB_ID)	DrugBank_ID	DrugBank_Name
Group I	XP_012196318.1	SPRG_02352	hypothetical protein	None	DB00362	Anidulafungin
	XP_012196319.1	SPRG_02353	hypothetical protein	None	DB00520	Caspofungin
	XP_012200942.1	SPRG_06745	hypothetical protein	None	DB01141	Micafungin
	XP_012201201.1	SPRG_20212	hypothetical protein	None
	XP_012201242.1	SPRG_20259	hypothetical protein	None
	XP_012203581.1	SPRG_09073	hypothetical protein	None
	XP_012209383.1	SPRG_21467	hypothetical protein	None
	XP_012209842.1	SPRG_15364	hypothetical protein	None
	XP_012210262.1	SPRG_15218	hypothetical protein	None
	XP_012193649.1	SPRG_00151	hypothetical protein	2GOU	DB03651	Picric acid
	XP_012193991.1	SPRG_00507	hypothetical protein	1PS9
	XP_012206464.1	SPRG_11549	hypothetical protein	5LGX
	XP_012206465.1	SPRG_11550	hypothetical protein	5LGX
	XP_012206470.1	SPRG_11555	hypothetical protein	5DXY
	XP_012206471.1	SPRG_11557	hypothetical protein	3ATZ
	XP_012206509.1	SPRG_21037	hypothetical protein	3GKA
	XP_012210257.1	SPRG_15213	hypothetical protein	3ATZ
	XP_012198978.1	SPRG_05079	Tryptophan synthase subunit alpha	5EY5	DB04272	Citric Acid
	XP_012200735.1	SPRG_06530	hypothetical protein	4E6E
	XP_012206209.1	SPRG_11942	Cell division protein FtsZ	4E6E
	XP_012206292.1	SPRG_11850	hypothetical protein	3K5H
	XP_012200177.1	SPRG_06062	Anthranilate synthase component I	5KCK	DB01942	Formic Acid
	XP_012206844.1	SPRG_12737	hypothetical protein	5KCK
	XP_012211098.1	SPRG_16397	hypothetical protein	5KCK
	XP_012203237.1	SPRG_08603	Anthranilate phosphoribosyltransferase		DB01632	Alpha-Phosphoribosylpyrophosphoric Acid
	XP_012204509.1	SPRG_09695	hypothetical protein
	XP_012210472.1	SPRG_15886	hypothetical protein
	XP_012193855.1	SPRG_00366	Pyridoxal biosynthesis lyase pdxS	5LNT	DB11638	Artenimol
	XP_012205047.1	SPRG_09913	hypothetical protein	1X5D
Group II	XP_012197758.1	SPRG_19504	hypothetical protein	2BMB	DB14033	Acetyl sulfisoxazole
					DB00250	Dapsone
					DB00634	Sulfacetamide
					DB01298	Sulfacytine
					DB00359	Sulfadiazine
					DB01299	Sulfadoxine
					DB01581	Sulfamerazine
					DB06821	Sulfameter
					DB01582	Sulfamethazine
					DB00576	Sulfamethizole
					DB01015	Sulfamethoxazole
					DB00664	Sulfametopyrazine
					DB08798	Sulfamoxole
					DB00259	Sulfanilamide
					DB06729	Sulfaphenazole
					DB06147	Sulfathiazole
					DB00263	Sulfisoxazole
					DB01145	Sulfoxone
	XP_012194426.1	SPRG_00820	hypothetical protein	6BQC	DB01718	Cetrimonium
					DB04221	Didecyldimethylammonium
	XP_012201204.1	SPRG_20215	hypothetical protein	2YW9	DB08604	Triclosan
					DB11155	Triclocarban
	XP_012201306.1	SPRG_07119	hypothetical protein	5GLG	DB00518	Albendazole
					DB00730	Thiabendazole
	XP_012201661.1	SPRG_06801	Urease	4G7E	DB00551	Acetohydroxamic Acid
					DB05265	Ecabet
	XP_012207925.1	SPRG_13682	hypothetical protein	1TAU	DB00548	Azelaic Acid
	XP_012213616.1	SPRG_35021	Ribosomal protein L16	5X8T	DB00446	Chloramphenicol
	XP_012198171.1	SPRG_04175	hypothetical protein	1R30	DB03754	Tromethamine
	XP_012195832.1	SPRG_01876	Histidinol dehydrogenase	4G09	DB09462	Glycerin
	XP_012196617.1	SPRG_02663	hypothetical protein	4P08	DB03793	Benzoic Acid

## Sheet: S4 Table
S4 Table: Homology modelling of the target protein with their respective interacting compounds.
Target protein	Template (PDB-ID)	Sequence identity with template	DrugBank ID	DrugBank name	Binding energy (kcal/mol)
SPRG_20215	2WYV	0.412	DB08604	Triclosan	-7.5
SPRG_02663	4P08	0.255	DB03793	Benzoic acid	-5.7
SPRG_06801	4G7E	0.633	DB00551	Acetohydroxamic acid	-4.4
SPRG_19504	2BMB	0.317	DB01015	Sulfamethoxazole	-6.4
SPRG_35021	5MMI	0.5	DB00446	Chloramphenicol	-7.7
SPRG_13682	1BGX	0.324	DB00548	Azelaic acid	-5
